# Supplementary material for: N′-(5-Bromo-1H-indol-3-ylmethyl­idene)-3,4,5-trihydroxy­benzohydrazide
Source: Acta Crystallogr Sect E Struct Rep Online. 2008 Oct 11;64(Pt 11):o2108. doi: 10.1107/S1600536808031991 (PMC2959687; doi:10.1107/S1600536808031991)
Supplement: Supplementary file 2 [file e-64-o2108-Isup2.hkl]

# 
# h,k,l, Fc-squared, Fo-squared, sigma(Fo-squared) and status flag 
# 
data_I
_shelx_title '  P21/n' 
_shelx_refln_list_code          4 
_shelx_F_calc_maximum      198.55 
_exptl_crystal_F_000       784.00 
_reflns_d_resolution_high  0.7697 
 
loop_ 
 _symmetry_equiv_pos_as_xyz 
 'x, y, z' 
 '-x+1/2, y+1/2, -z+1/2' 
 '-x, -y, -z' 
 'x-1/2, -y-1/2, z-1/2' 
 
_cell_length_a     9.6454 
_cell_length_b    14.9694 
_cell_length_c    10.3845 
_cell_angle_alpha  90.000 
_cell_angle_beta   97.390 
_cell_angle_gamma  90.000 
 
_shelx_F_squared_multiplier     1.000 
 
loop_ 
 _refln_index_h 
 _refln_index_k 
 _refln_index_l 
 _refln_F_squared_calc 
 _refln_F_squared_meas 
 _refln_F_squared_sigma 
 _refln_observed_status 
   2   0   0    24184.25    25610.30    352.62 o 
   4   0   0     2034.59     2112.31     74.45 o 
   6   0   0    12582.46    12359.73    176.39 o 
   8   0   0     2020.97     2053.44     41.40 o 
  10   0   0     3057.07     2999.30     91.09 o 
   1   1   0       72.81       89.64      3.81 o 
   2   1   0     1039.32     1155.74     13.33 o 
   3   1   0     3121.55     3175.97     36.95 o 
   4   1   0      822.83      912.36     13.36 o 
   5   1   0     3973.02     4019.13     43.79 o 
   6   1   0      255.44      280.14     17.51 o 
   7   1   0     6961.25     6903.41     73.66 o 
   8   1   0      111.99      125.01     12.51 o 
   9   1   0     3860.77     3785.40     55.39 o 
  10   1   0      423.32      344.40     37.97 o 
  11   1   0     1054.20     1109.88     60.32 o 
  12   1   0        1.09       18.67     33.74 o 
   0   2   0     1145.42     1330.24     28.42 o 
   1   2   0       69.61       74.41      3.27 o 
   2   2   0     4261.88     4514.85     72.57 o 
   3   2   0       91.50      126.29      4.93 o 
   4   2   0     2962.18     3128.69     38.68 o 
   5   2   0      441.13      576.74     12.51 o 
   6   2   0       87.04       91.56      8.64 o 
   7   2   0       53.64       49.92      7.80 o 
   8   2   0      599.15      606.38     23.51 o 
   9   2   0       71.34       44.68     18.50 o 
  10   2   0      196.74      205.93     20.21 o 
  11   2   0      164.46      224.00     35.37 o 
  12   2   0      276.08      318.27     41.32 o 
   1   3   0     1868.40     2125.86     30.87 o 
   2   3   0       23.72       17.63     11.78 o 
   3   3   0       48.51       46.76      6.60 o 
   4   3   0     3250.16     3843.52     46.72 o 
   5   3   0      290.69      388.20     10.44 o 
   6   3   0      434.32      532.35     13.48 o 
   7   3   0       61.69       87.69     14.05 o 
   8   3   0        5.61       -8.81     12.49 o 
   9   3   0      272.49      246.36     22.92 o 
  10   3   0      305.09      321.73     21.88 o 
  11   3   0        0.90      -21.43     32.15 o 
  12   3   0      130.87      194.11     42.32 o 
   0   4   0    39423.82    41861.27    792.15 o 
   1   4   0     1688.95     1920.21     23.78 o 
   2   4   0     3870.28     3992.93     85.27 o 
   3   4   0     1191.64     1330.33     24.19 o 
   4   4   0     1308.62     1358.29     23.13 o 
   5   4   0        1.03       -2.66      4.70 o 
   6   4   0     4759.04     4834.85     77.73 o 
   7   4   0      174.18      201.22     15.06 o 
   8   4   0     1136.62     1206.38     31.50 o 
   9   4   0     2943.32     2806.79     54.97 o 
  10   4   0      606.10      577.08     28.31 o 
  11   4   0      231.97      222.88     23.34 o 
  12   4   0      202.58      231.41     43.28 o 
   1   5   0     9394.16     9772.79    110.90 o 
   2   5   0     2138.55     2301.22     28.94 o 
   3   5   0     1356.64     1330.63     24.89 o 
   4   5   0      986.72     1090.12     23.08 o 
   5   5   0     7495.57     7711.17     93.23 o 
   6   5   0      252.65      302.42     15.54 o 
   7   5   0     4837.59     4472.03     73.05 o 
   8   5   0      185.34      192.80     16.53 o 
   9   5   0     1904.55     1858.71     48.33 o 
  10   5   0        9.19       28.40     18.32 o 
  11   5   0     1371.85     1381.72     42.37 o 
  12   5   0      157.15      150.83     36.75 o 
   0   6   0     7475.97     8274.70    161.46 o 
   1   6   0      266.39      311.46      8.19 o 
   2   6   0    15023.61    15497.48    322.25 o 
   3   6   0      177.93      202.24     10.33 o 
   4   6   0     5819.25     5924.09     88.87 o 
   5   6   0      169.02      193.87     12.59 o 
   6   6   0     5276.24     5240.86     82.55 o 
   7   6   0     1921.38     2045.03     41.71 o 
   8   6   0     9726.83     9371.45    198.47 o 
   9   6   0      892.06      841.36     30.25 o 
  10   6   0     2951.15     2954.87     81.69 o 
  11   6   0       48.91       54.30     22.21 o 
   1   7   0     3074.81     2953.96     37.59 o 
   2   7   0      233.84      237.04     17.55 o 
   3   7   0     1090.20     1075.44     23.28 o 
   4   7   0       61.60       85.90      9.87 o 
   5   7   0     1812.26     1849.29     58.31 o 
   6   7   0      532.66      531.16     21.35 o 
   7   7   0     1712.34     1685.65     38.23 o 
   8   7   0     1849.80     1795.48     57.98 o 
   9   7   0      417.31      409.45     23.01 o 
  10   7   0      141.07      125.90     35.02 o 
  11   7   0      674.00      680.77     37.19 o 
   0   8   0      154.83      197.36     29.60 o 
   1   8   0        4.13        2.28      5.21 o 
   2   8   0       78.18      104.34      7.72 o 
   3   8   0      316.69      288.74     13.57 o 
   4   8   0      415.46      372.22     17.31 o 
   5   8   0       21.73       18.56     14.36 o 
   6   8   0      178.92      216.75     21.91 o 
   7   8   0      140.92       83.07     15.13 o 
   8   8   0      531.20      476.45     23.09 o 
   9   8   0     1186.15     1100.61     36.39 o 
  10   8   0      132.37      134.38     21.31 o 
  11   8   0      241.60      252.75     25.65 o 
   1   9   0     2542.36     2481.07     33.38 o 
   2   9   0       29.54       45.53      6.62 o 
   3   9   0     1330.26     1572.24     54.04 o 
   4   9   0      110.60      145.26     14.27 o 
   5   9   0     1242.80     1199.29     29.23 o 
   6   9   0       30.19       41.04     13.75 o 
   7   9   0      631.40      619.05     36.25 o 
   8   9   0       84.11       70.43     19.13 o 
   9   9   0      144.61      122.19     28.40 o 
  10   9   0      199.52      202.12     23.48 o 
  11   9   0      416.70      372.50     29.27 o 
   0  10   0      253.15      217.96     12.14 o 
   1  10   0     2088.65     2177.31     30.78 o 
   2  10   0     3957.24     3988.59     50.66 o 
   3  10   0      117.78      114.67      8.23 o 
   4  10   0     2354.98     2365.64     44.38 o 
   5  10   0       61.26       72.74     22.02 o 
   6  10   0     1886.81     1885.58     40.70 o 
   7  10   0      365.08      354.40     21.11 o 
   8  10   0     1322.84     1266.86     43.64 o 
   9  10   0       32.63       34.48     20.74 o 
  10  10   0     1020.58     1057.19     38.84 o 
   1  11   0     4944.04     4798.20     59.97 o 
   2  11   0        9.02       10.79      7.85 o 
   3  11   0     3496.80     3465.22     59.17 o 
   4  11   0      159.50      163.32     16.03 o 
   5  11   0     4060.90     4024.00    114.26 o 
   6  11   0      894.66      895.24     30.77 o 
   7  11   0     2339.77     2243.24     48.79 o 
   8  11   0      143.17      110.44     20.92 o 
   9  11   0      995.15      956.80     36.46 o 
  10  11   0       21.45       28.48     23.22 o 
   0  12   0     4554.60     4456.60     93.90 o 
   1  12   0      760.10      810.50     18.24 o 
   2  12   0     2128.32     2213.36     33.03 o 
   3  12   0      106.65      112.19     14.74 o 
   4  12   0     1651.08     1697.47     49.31 o 
   5  12   0        0.92       13.50     15.70 o 
   6  12   0     3025.52     3113.02     59.56 o 
   7  12   0       13.53       14.01     17.51 o 
   8  12   0      781.41      762.99     49.73 o 
   9  12   0        5.17      -18.68     20.23 o 
   1  13   0     1131.15     1159.15     20.00 o 
   2  13   0       46.58       45.72     18.13 o 
   3  13   0      397.23      423.01     23.82 o 
   4  13   0      140.23      143.85     16.88 o 
   5  13   0      154.70      137.40     26.14 o 
   6  13   0     1078.01     1056.34     33.96 o 
   7  13   0      124.98      120.09     27.80 o 
   8  13   0       98.87      102.25     24.80 o 
   9  13   0      188.25      213.36     26.55 o 
   0  14   0      806.45      798.98     31.06 o 
   1  14   0      234.62      250.10     12.02 o 
   2  14   0       63.21       52.71     21.22 o 
   3  14   0      294.45      269.11     29.78 o 
   4  14   0       12.31        7.44     15.69 o 
   5  14   0      249.74      245.63     21.58 o 
   6  14   0        2.68       25.74     18.61 o 
   7  14   0       40.10       26.93     19.14 o 
   8  14   0      225.77      171.66     24.17 o 
   1  15   0      379.42      372.33     29.12 o 
   2  15   0        2.89       17.16     31.33 o 
   3  15   0      970.48      943.57     57.60 o 
   4  15   0       10.89       -8.90     18.67 o 
   5  15   0      177.13      203.86     22.03 o 
   6  15   0      345.27      396.86     25.58 o 
   7  15   0      896.82      880.08     36.35 o 
   0  16   0     1717.59     1690.70     39.07 o 
   1  16   0      135.10      128.71     15.20 o 
   2  16   0     1155.15     1205.36     29.37 o 
   3  16   0      106.70      140.09     24.11 o 
   4  16   0      449.27      440.15     23.82 o 
   5  16   0      542.79      525.50     37.36 o 
   6  16   0      156.72      210.89     25.08 o 
   7  16   0        0.27       -0.85     23.45 o 
   1  17   0     1731.11     1702.88     34.52 o 
   2  17   0       44.09       39.51     15.93 o 
   3  17   0      368.33      324.90     23.99 o 
   4  17   0       38.90       38.68     20.53 o 
   5  17   0     1209.87     1242.86     40.03 o 
   6  17   0        0.10       -7.82     21.76 o 
   0  18   0      139.67      147.31     33.78 o 
   1  18   0       59.82       76.11     22.52 o 
   2  18   0      259.61      254.98     19.19 o 
   3  18   0       53.36       49.95     18.19 o 
   4  18   0      345.43      365.72     27.15 o 
   1  19   0        0.62       21.72     23.33 o 
   2  19   0      873.82      816.77     29.26 o 
 -11   0   1      375.59      418.62     43.03 o 
  -9   0   1      848.61      788.42     26.42 o 
  -7   0   1      467.71      432.53     17.64 o 
  -5   0   1    12703.47    14729.01    207.19 o 
  -3   0   1    13550.58    14624.62    203.05 o 
  -1   0   1     8214.51     8348.50     96.07 o 
   1   0   1      821.30      858.88     14.56 o 
   3   0   1        6.99        0.97      4.81 o 
   5   0   1     1047.17     1156.35     40.21 o 
   7   0   1      480.88      546.47     21.91 o 
   9   0   1      137.58      149.26     42.01 o 
 -12   1   1      133.03      149.95     40.86 o 
 -11   1   1      908.52     1051.10     58.90 o 
 -10   1   1      459.19      406.06     36.55 o 
  -9   1   1      178.41      198.38     14.14 o 
  -8   1   1       10.51        2.89      7.38 o 
  -7   1   1     2749.23     2795.04     34.30 o 
  -6   1   1        9.46       17.78      7.21 o 
  -5   1   1     6302.64     6608.85     74.60 o 
  -4   1   1       20.59       13.97      4.36 o 
  -3   1   1     2709.98     2885.26     30.62 o 
  -2   1   1     3878.88     4067.57     46.91 o 
  -1   1   1      175.45      188.06      2.92 o 
   0   1   1      693.53      721.16     37.85 o 
   1   1   1     2712.57     2842.78     29.43 o 
   2   1   1       34.25       21.47      5.34 o 
   3   1   1     6634.59     6656.71    136.15 o 
   4   1   1       93.43      141.77     14.19 o 
   5   1   1     3799.74     3801.53     42.27 o 
   6   1   1      939.88      979.94     16.87 o 
   7   1   1     1289.63     1212.58     28.17 o 
   8   1   1      588.50      572.64     25.40 o 
   9   1   1     1386.93     1469.05    114.03 o 
  10   1   1      526.16      540.68     39.31 o 
  11   1   1      570.30      621.98     47.93 o 
 -12   2   1     1810.95     1915.59     79.20 o 
 -11   2   1       13.03       52.58     34.33 o 
 -10   2   1     3081.58     3134.59     59.77 o 
  -9   2   1       55.97       37.91     19.51 o 
  -8   2   1     1052.10      993.72     27.41 o 
  -7   2   1      216.86      224.61      9.43 o 
  -6   2   1     2555.04     2365.73     28.85 o 
  -5   2   1      459.89      549.42     12.97 o 
  -4   2   1    14445.25    15497.39    174.66 o 
  -3   2   1      871.03      909.72     16.21 o 
  -2   2   1     8246.77     8174.05     81.47 o 
  -1   2   1      457.48      495.55      6.44 o 
   0   2   1     7696.57     8114.51     72.43 o 
   1   2   1     2545.36     2580.30     33.14 o 
   2   2   1     6781.46     6817.91     91.58 o 
   3   2   1       86.50      102.37      6.18 o 
   4   2   1    13090.74    13294.34    208.04 o 
   5   2   1      241.60      332.72     16.92 o 
   6   2   1     5439.50     5411.88     66.71 o 
   7   2   1      279.64      294.22     22.72 o 
   8   2   1     4940.47     4874.59     63.57 o 
   9   2   1       33.62       32.05     14.77 o 
  10   2   1     1525.02     1492.06     39.87 o 
  11   2   1      123.63      147.60     37.21 o 
  12   2   1      343.02      294.33     44.79 o 
 -12   3   1       18.70       -6.91     37.09 o 
 -11   3   1     4495.35     4357.83    118.72 o 
 -10   3   1        2.16       -1.78     15.98 o 
  -9   3   1     5261.08     4903.29     82.21 o 
  -8   3   1     1106.02      960.99     35.58 o 
  -7   3   1     7780.90     7511.09     89.67 o 
  -6   3   1      146.73      144.79      7.49 o 
  -5   3   1    11449.46    11941.60    136.36 o 
  -4   3   1      266.41      280.43      9.09 o 
  -3   3   1    11550.93    12287.85    172.24 o 
  -2   3   1       96.26      100.36      3.27 o 
  -1   3   1    24828.42    26205.50    361.44 o 
   0   3   1     3481.99     3671.52     43.00 o 
   1   3   1    15751.62    16492.55    199.51 o 
   2   3   1     1800.46     1877.33     29.16 o 
   3   3   1    14968.83    14737.78    338.39 o 
   4   3   1      296.05      400.73      9.10 o 
   5   3   1    10557.36    10548.50    106.36 o 
   6   3   1        7.01       20.70      5.69 o 
   7   3   1     5878.32     5639.87     68.73 o 
   8   3   1       42.33       25.90     13.99 o 
   9   3   1     4010.98     3994.32     70.95 o 
  10   3   1       96.10      112.78     19.39 o 
  11   3   1     2787.33     3070.72     94.40 o 
  12   3   1       68.42       71.12     39.85 o 
 -12   4   1      686.94      743.09     53.12 o 
 -11   4   1      129.90      124.66     20.25 o 
 -10   4   1      748.92      777.00     47.28 o 
  -9   4   1      276.35      283.27     20.66 o 
  -8   4   1      687.18      696.34     31.35 o 
  -7   4   1      442.27      455.62     19.80 o 
  -6   4   1     2557.67     2543.40     33.88 o 
  -5   4   1     1465.37     1508.03     30.10 o 
  -4   4   1     1283.26     1152.43     27.52 o 
  -3   4   1      249.96      199.56      8.91 o 
  -2   4   1    11483.91    12604.28    137.14 o 
  -1   4   1     5224.83     5703.47    101.61 o 
   0   4   1    32293.21    34549.36    462.89 o 
   1   4   1      687.34      718.79     11.11 o 
   2   4   1      143.71      203.78      6.49 o 
   3   4   1     2735.84     2968.36     38.46 o 
   4   4   1     4488.47     4472.18     86.83 o 
   5   4   1     2184.64     2501.09     29.02 o 
   6   4   1     4748.03     4660.35     74.38 o 
   7   4   1      921.22      897.45     44.98 o 
   8   4   1      245.11      226.09     32.07 o 
   9   4   1      535.65      560.24     25.60 o 
  10   4   1     1710.57     1608.70     64.70 o 
  11   4   1        2.19      -14.78     19.21 o 
  12   4   1     1248.10     1434.01     71.92 o 
 -12   5   1      100.21       84.60     40.02 o 
 -11   5   1      620.93      590.89     29.31 o 
 -10   5   1      357.04      345.70     22.39 o 
  -9   5   1      616.11      584.40     26.17 o 
  -8   5   1       97.91       78.20     30.71 o 
  -7   5   1      199.90      178.14     15.30 o 
  -6   5   1        4.56       16.67     10.11 o 
  -5   5   1      468.28      448.55     10.82 o 
  -4   5   1     1518.84     1655.14     23.43 o 
  -3   5   1     4639.91     4972.21     60.26 o 
  -2   5   1       11.74        8.20      4.94 o 
  -1   5   1      910.92     1081.73     23.70 o 
   0   5   1       65.17       91.83      5.21 o 
   1   5   1     3400.17     3614.66     43.24 o 
   2   5   1        2.29        4.37      2.65 o 
   3   5   1     1235.01     1249.34     24.15 o 
   4   5   1      292.49      325.43      9.38 o 
   5   5   1        5.86       14.06      5.62 o 
   6   5   1     1832.40     1892.48     35.77 o 
   7   5   1       97.95       83.96     13.52 o 
   8   5   1     1598.51     1616.65     38.42 o 
   9   5   1       37.24       13.46     16.86 o 
  10   5   1       15.21        7.43     18.45 o 
  11   5   1      113.00      162.87     22.41 o 
 -11   6   1      193.02      202.48     23.48 o 
 -10   6   1      991.19      871.50     32.56 o 
  -9   6   1        8.49        5.14     15.17 o 
  -8   6   1       36.11        2.51     14.07 o 
  -7   6   1      519.36      541.41     23.20 o 
  -6   6   1     1208.14     1156.85     55.34 o 
  -5   6   1        9.68       23.06     13.79 o 
  -4   6   1     1135.49     1148.06     24.95 o 
  -3   6   1       43.79       16.73      7.11 o 
  -2   6   1      418.41      394.03      7.81 o 
  -1   6   1      211.20      220.16      6.31 o 
   0   6   1      297.46      279.31      9.58 o 
   1   6   1       91.99       68.47      4.96 o 
   2   6   1      349.07      304.22      7.32 o 
   3   6   1     1320.79     1491.94     28.65 o 
   4   6   1       12.15       25.70      8.78 o 
   5   6   1      305.95      344.35     17.01 o 
   6   6   1       74.15       57.12     12.95 o 
   7   6   1      195.96      175.65     17.46 o 
   8   6   1      745.93      695.62     28.21 o 
   9   6   1        5.84      -17.70     15.41 o 
  10   6   1      291.27      267.48     22.30 o 
  11   6   1      105.24      137.83     23.92 o 
 -11   7   1      635.47      669.73     31.87 o 
 -10   7   1       28.60       25.70     19.33 o 
  -9   7   1     1011.13     1038.31     33.04 o 
  -8   7   1      856.23      809.34     28.40 o 
  -7   7   1      688.20      707.46     25.31 o 
  -6   7   1      267.84      243.94     15.96 o 
  -5   7   1     5902.80     6166.94     94.19 o 
  -4   7   1      517.00      567.02     17.99 o 
  -3   7   1     3567.24     3604.71     44.47 o 
  -2   7   1      149.53      184.37      6.02 o 
  -1   7   1     2298.38     2266.12     46.18 o 
   0   7   1      262.75      276.44      7.75 o 
   1   7   1     6363.13     6582.97     77.01 o 
   2   7   1       72.95       78.32      5.87 o 
   3   7   1     6097.43     6137.27     91.48 o 
   4   7   1     2015.57     2262.77     51.51 o 
   5   7   1     3871.18     3911.08     70.98 o 
   6   7   1      367.33      350.41     17.41 o 
   7   7   1      132.30      138.36     18.67 o 
   8   7   1        4.07       13.99     16.21 o 
   9   7   1      269.64      292.19     21.28 o 
  10   7   1      231.49      201.15     23.11 o 
  11   7   1      645.39      635.46     32.13 o 
 -11   8   1        2.85       13.58     20.75 o 
 -10   8   1     1580.93     1501.57     43.13 o 
  -9   8   1      112.97      125.28     19.86 o 
  -8   8   1     1770.47     1735.53     40.13 o 
  -7   8   1       42.75       34.58     14.16 o 
  -6   8   1     2707.55     2553.23     50.69 o 
  -5   8   1       58.81       58.23     11.26 o 
  -4   8   1     2637.04     2550.51     78.47 o 
  -3   8   1        4.90        4.74      5.14 o 
  -2   8   1    13125.43    13769.73    136.67 o 
  -1   8   1       60.24       80.33      7.11 o 
   0   8   1     6507.60     6616.90    125.20 o 
   1   8   1      679.06      736.74     14.44 o 
   2   8   1     3085.00     3049.50     39.20 o 
   3   8   1      171.00      192.48     12.38 o 
   4   8   1     7277.66     7520.84    229.23 o 
   5   8   1      122.21      132.42     13.31 o 
   6   8   1     6273.42     6077.13     95.68 o 
   7   8   1       44.61       57.47     14.09 o 
   8   8   1     1590.80     1586.44     65.18 o 
   9   8   1      243.69      223.64     22.45 o 
  10   8   1     2143.00     2161.37    123.16 o 
  11   8   1       18.64       -0.73     21.88 o 
 -11   9   1     1011.67     1006.21     40.62 o 
 -10   9   1       86.15       95.95     27.08 o 
  -9   9   1     3221.06     3184.49     63.29 o 
  -8   9   1      534.09      580.50     33.38 o 
  -7   9   1     4500.65     4465.63     75.98 o 
  -6   9   1      832.83      886.44     27.53 o 
  -5   9   1     3987.46     3985.59    114.53 o 
  -4   9   1      250.49      251.99     14.70 o 
  -3   9   1     8324.87     8588.36    100.39 o 
  -2   9   1      138.74      166.31      7.83 o 
  -1   9   1    10113.14    10610.98    106.96 o 
   0   9   1       73.29       82.88      6.46 o 
   1   9   1     5693.10     5886.75     70.55 o 
   2   9   1      206.83      235.81     21.75 o 
   3   9   1     1741.94     1753.89     34.50 o 
   4   9   1       10.54        7.58     11.46 o 
   5   9   1     4476.61     4189.57     69.32 o 
   6   9   1       25.55       23.29     14.41 o 
   7   9   1     2270.74     2279.77     48.10 o 
   8   9   1      350.74      351.36     22.07 o 
   9   9   1      503.92      575.27     28.38 o 
  10   9   1       45.05       29.51     20.95 o 
 -10  10   1      735.79      787.40     36.77 o 
  -9  10   1       90.32      124.25     21.89 o 
  -8  10   1     1216.13     1228.13     35.54 o 
  -7  10   1      105.01      122.24     16.48 o 
  -6  10   1      329.97      360.07     20.44 o 
  -5  10   1      156.22      147.62     18.96 o 
  -4  10   1       67.54      108.57     12.80 o 
  -3  10   1       19.80       21.05      6.63 o 
  -2  10   1      445.62      423.38     10.78 o 
  -1  10   1      449.20      473.29     23.69 o 
   0  10   1      637.34      648.38     13.54 o 
   1  10   1      257.85      272.92     11.50 o 
   2  10   1     1246.39     1283.75     21.58 o 
   3  10   1      107.88      125.12     12.81 o 
   4  10   1      841.32      826.53     33.51 o 
   5  10   1      258.28      277.07     23.55 o 
   6  10   1     1476.37     1499.78     37.25 o 
   7  10   1      266.53      239.68     19.68 o 
   8  10   1      488.31      543.40     25.92 o 
   9  10   1      268.84      284.74     25.20 o 
  10  10   1      420.20      399.65     29.10 o 
 -10  11   1      172.29      161.47     25.72 o 
  -9  11   1      160.81      136.30     21.94 o 
  -8  11   1      459.89      431.26     25.64 o 
  -7  11   1        5.24       19.65     24.82 o 
  -6  11   1      119.39      110.89     17.40 o 
  -5  11   1      171.99      223.30     20.03 o 
  -4  11   1      325.31      292.91     17.27 o 
  -3  11   1      218.54      267.52     24.24 o 
  -2  11   1       21.81       29.74      6.21 o 
  -1  11   1      173.63      205.29     18.60 o 
   0  11   1       49.73       65.57      7.76 o 
   1  11   1      716.25      764.08     16.78 o 
   2  11   1      309.34      330.61     12.10 o 
   3  11   1       19.85       14.86     33.20 o 
   4  11   1      139.21      155.67     20.97 o 
   5  11   1       76.57       74.25     14.18 o 
   6  11   1       39.70        5.42     15.28 o 
   7  11   1       44.79       39.92     17.96 o 
   8  11   1      380.72      367.24     24.18 o 
   9  11   1       29.27       22.01     20.43 o 
  10  11   1       10.37       32.93     22.76 o 
  -9  12   1        1.52        4.62     22.01 o 
  -8  12   1      462.75      461.85     26.33 o 
  -7  12   1      129.31      126.36     20.19 o 
  -6  12   1       86.77      126.83     33.28 o 
  -5  12   1     1170.81     1132.83     37.55 o 
  -4  12   1      310.91      309.79     18.63 o 
  -3  12   1      309.64      344.38     18.02 o 
  -2  12   1     3355.48     3477.59     46.58 o 
  -1  12   1       17.52       22.23     10.69 o 
   0  12   1      560.48      533.60     16.13 o 
   1  12   1      396.60      413.02     14.22 o 
   2  12   1      960.10      944.15     20.02 o 
   3  12   1       11.34       18.32     13.81 o 
   4  12   1      673.21      654.35     25.15 o 
   5  12   1      245.86      263.23     23.76 o 
   6  12   1      760.77      762.18     64.32 o 
   7  12   1       28.15       -1.78     20.41 o 
   8  12   1      498.39      505.67     28.54 o 
   9  12   1       53.63       64.04     31.00 o 
  -9  13   1     1514.74     1659.48     52.68 o 
  -8  13   1       48.88       48.65     20.94 o 
  -7  13   1     2006.42     2073.91     49.66 o 
  -6  13   1       35.41       14.73     15.95 o 
  -5  13   1     1082.37     1014.81     31.92 o 
  -4  13   1        3.16      -13.87     14.36 o 
  -3  13   1      846.73      856.36     28.20 o 
  -2  13   1       69.97       87.62     15.31 o 
  -1  13   1     2623.18     2524.81     32.56 o 
   0  13   1      172.45      158.91     10.35 o 
   1  13   1      833.43      822.94     21.62 o 
   2  13   1      402.87      403.81     25.95 o 
   3  13   1      307.60      297.20     17.58 o 
   4  13   1      361.10      395.64     20.75 o 
   5  13   1     2326.92     2284.67     47.79 o 
   6  13   1       15.07        7.67     30.98 o 
   7  13   1      196.67      221.63     22.31 o 
   8  13   1        3.79      -35.62     27.17 o 
   9  13   1      269.62      304.56     35.92 o 
  -8  14   1      238.10      321.70     43.56 o 
  -7  14   1        9.25       -7.94     19.80 o 
  -6  14   1     1225.09     1196.86     39.81 o 
  -5  14   1      149.20      145.66     18.48 o 
  -4  14   1     2669.49     2552.96     52.05 o 
  -3  14   1        6.37       -1.68     16.54 o 
  -2  14   1     1808.44     1717.83     71.39 o 
  -1  14   1      193.01      188.79     11.48 o 
   0  14   1     1156.24     1126.83     18.92 o 
   1  14   1        0.62       -0.06      9.21 o 
   2  14   1     1587.25     1555.80     47.72 o 
   3  14   1      606.52      515.25     27.04 o 
   4  14   1     2378.30     2374.68     49.77 o 
   5  14   1      826.66      767.03     30.19 o 
   6  14   1     3933.95     3953.93    123.49 o 
   7  14   1       96.07       96.90     44.79 o 
   8  14   1     1098.55     1151.42     51.28 o 
  -7  15   1      435.98      453.58     28.13 o 
  -6  15   1       82.33       81.75     22.02 o 
  -5  15   1      601.50      586.89     27.88 o 
  -4  15   1       38.00       23.92     18.19 o 
  -3  15   1      650.85      662.22     28.32 o 
  -2  15   1        5.37       11.20     42.41 o 
  -1  15   1     2959.17     2855.43     44.92 o 
   0  15   1       12.52       26.32     10.54 o 
   1  15   1      289.51      286.33     16.73 o 
   2  15   1      191.86      167.31     15.06 o 
   3  15   1      382.13      369.06     22.24 o 
   4  15   1       34.18       33.24     17.03 o 
   5  15   1     3168.09     3142.96     62.63 o 
   6  15   1        1.34       20.86     19.54 o 
   7  15   1      610.42      630.28     32.38 o 
  -7  16   1        9.84       21.12     23.96 o 
  -6  16   1      606.73      639.32     33.80 o 
  -5  16   1      313.51      313.26     25.51 o 
  -4  16   1       65.36       55.83     25.18 o 
  -3  16   1        8.05       26.86     18.30 o 
  -2  16   1       76.52       70.90     15.23 o 
  -1  16   1        5.50       24.00     13.31 o 
   0  16   1       12.91       12.08     11.31 o 
   1  16   1      360.11      360.33     17.49 o 
   2  16   1        2.04      -10.39     13.73 o 
   3  16   1      330.53      307.52     22.24 o 
   4  16   1       69.41       62.32     19.84 o 
   5  16   1       12.49       28.88     20.57 o 
   6  16   1      210.75      172.71     24.76 o 
  -6  17   1        0.57       -5.46     22.06 o 
  -5  17   1       12.04        5.75     21.76 o 
  -4  17   1       32.90      -18.30     20.15 o 
  -3  17   1       23.79       30.88     18.62 o 
  -2  17   1      419.57      393.04     20.23 o 
  -1  17   1      111.78      147.64     16.72 o 
   0  17   1        1.54        7.24     19.45 o 
   1  17   1       75.29       89.38     16.39 o 
   2  17   1      181.89      196.58     26.09 o 
   3  17   1       26.70        6.78     30.89 o 
   4  17   1      169.36      163.82     22.78 o 
   5  17   1      174.73      163.53     24.12 o 
  -4  18   1      457.93      377.90     27.40 o 
  -3  18   1       54.34       51.43     17.50 o 
  -2  18   1      229.62      254.10     19.98 o 
  -1  18   1       54.84       30.64     20.61 o 
   0  18   1      594.55      566.01     46.57 o 
   1  18   1      327.35      353.39     26.10 o 
   2  18   1       48.89       20.28     16.98 o 
   3  18   1       13.94        3.73     16.88 o 
   4  18   1      193.41      213.87     24.65 o 
  -2  19   1      364.36      341.95     30.61 o 
  -1  19   1     1278.69     1242.28     43.54 o 
   0  19   1      399.58      401.77     29.62 o 
   1  19   1      471.85      436.46     28.94 o 
   2  19   1       70.35       87.08     24.66 o 
 -10   0   2     7214.94     6743.40    163.26 o 
  -8   0   2     3617.77     3158.34     66.54 o 
  -6   0   2     4156.59     3839.96     65.26 o 
  -4   0   2     7222.79     6937.79     99.96 o 
  -2   0   2     9599.81     9980.35    138.00 o 
   0   0   2    14337.01    14572.44    208.73 o 
   2   0   2     8953.06     9257.14    354.55 o 
   4   0   2    20028.80    20061.80    400.16 o 
   6   0   2     5919.82     6026.50     75.59 o 
   8   0   2      284.12      297.81     20.85 o 
 -12   1   2        9.63      -15.24     37.17 o 
 -11   1   2     1976.60     2030.87     77.11 o 
 -10   1   2       42.55       18.63     20.02 o 
  -9   1   2      927.00      930.17     33.60 o 
  -8   1   2      199.08      153.43     13.15 o 
  -7   1   2     6992.77     7178.57     75.95 o 
  -6   1   2       75.85      110.50      6.56 o 
  -5   1   2     9462.48     9667.03     97.60 o 
  -4   1   2      476.13      580.88     10.02 o 
  -3   1   2    13876.88    13791.83    122.12 o 
  -2   1   2      269.83      290.75      5.92 o 
  -1   1   2    17671.34    17733.91    205.70 o 
   0   1   2     2348.19     2417.08     25.87 o 
   1   1   2     7044.31     6648.24     78.96 o 
   2   1   2      209.06      231.62     11.60 o 
   3   1   2    12938.43    13092.14    132.12 o 
   4   1   2       46.31       42.45     10.06 o 
   5   1   2     3898.26     3630.37     40.86 o 
   6   1   2      565.63      541.12     13.29 o 
   7   1   2     2627.23     2545.31     32.74 o 
   8   1   2       76.88       73.76      8.15 o 
   9   1   2     3471.15     3615.07     40.63 o 
  10   1   2       64.65       45.65     21.42 o 
 -12   2   2      457.94      500.29     49.02 o 
 -11   2   2       16.33        6.74     32.69 o 
 -10   2   2       82.28       81.01     16.21 o 
  -9   2   2      963.84      991.90     30.20 o 
  -8   2   2      531.74      487.90     20.01 o 
  -7   2   2      896.84      899.96     17.29 o 
  -6   2   2      925.08      876.46     14.89 o 
  -5   2   2        8.96        6.47      4.42 o 
  -4   2   2     2316.93     2423.18     27.31 o 
  -3   2   2     4160.82     4557.84     54.88 o 
  -2   2   2     1197.64     1211.76     14.33 o 
  -1   2   2      991.93     1001.74     10.81 o 
   0   2   2     2699.22     2747.62     52.86 o 
   1   2   2       18.00       17.63      2.22 o 
   2   2   2     3261.61     3248.89     31.34 o 
   3   2   2     3855.48     4019.45     64.19 o 
   4   2   2     4670.58     4839.53     60.01 o 
   5   2   2       10.50       47.45     11.67 o 
   6   2   2       12.32       13.69      6.39 o 
   7   2   2     1926.46     2017.97     27.57 o 
   8   2   2       23.81       15.69      8.58 o 
   9   2   2     1193.65     1130.40     83.43 o 
  10   2   2      286.54      292.20     17.94 o 
  11   2   2       99.62      121.81     23.23 o 
 -12   3   2      273.81      308.90     44.83 o 
 -11   3   2       42.34       33.45     29.64 o 
 -10   3   2       48.44       61.79     20.78 o 
  -9   3   2      134.54      102.66     16.06 o 
  -8   3   2       67.47       28.93     22.14 o 
  -7   3   2      247.76      238.81     14.01 o 
  -6   3   2      512.42      499.71     13.99 o 
  -5   3   2       27.86       21.42      4.77 o 
  -4   3   2       14.84       13.03      6.04 o 
  -3   3   2      475.36      447.17      7.75 o 
  -2   3   2     2773.58     3019.67     32.11 o 
  -1   3   2    21133.94    22509.93    200.25 o 
   0   3   2    30812.71    32398.17    446.70 o 
   1   3   2     2190.93     2211.38     21.88 o 
   2   3   2       10.55       25.84      2.84 o 
   3   3   2     1367.35     1415.16     17.97 o 
   4   3   2     1050.30     1047.89     23.62 o 
   5   3   2        4.58        7.33      5.64 o 
   6   3   2      169.49      144.22      7.94 o 
   7   3   2     2279.46     2288.67     29.88 o 
   8   3   2      533.37      503.11     22.55 o 
   9   3   2       63.00       48.27     16.99 o 
  10   3   2      107.93      125.72     16.63 o 
  11   3   2      111.36      143.16     53.85 o 
 -12   4   2     1389.78     1357.03     68.53 o 
 -11   4   2        2.32      -13.73     28.93 o 
 -10   4   2     1287.40     1298.69     65.05 o 
  -9   4   2      608.16      544.68     24.51 o 
  -8   4   2      682.26      637.77     23.72 o 
  -7   4   2      512.81      516.69     30.75 o 
  -6   4   2     3456.48     3453.21     57.32 o 
  -5   4   2      724.01      796.15     25.62 o 
  -4   4   2     5635.85     5480.19     71.70 o 
  -3   4   2        8.22       25.05      3.23 o 
  -2   4   2      606.64      536.96      7.42 o 
  -1   4   2    25805.37    27947.69    245.12 o 
   0   4   2     6474.41     7050.43     71.12 o 
   1   4   2      394.51      399.96      6.43 o 
   2   4   2     3074.27     3052.18     32.81 o 
   3   4   2      646.11      709.13     10.93 o 
   4   4   2     7031.58     7058.01     84.82 o 
   5   4   2     1956.21     1977.56     24.94 o 
   6   4   2     2119.40     2025.36     34.15 o 
   7   4   2       91.79       84.83     10.05 o 
   8   4   2     1057.01     1081.71     32.25 o 
   9   4   2       51.42       42.65     17.48 o 
  10   4   2     1250.86     1206.58     38.44 o 
  11   4   2      222.36      226.70     20.35 o 
 -12   5   2      102.18       19.84     37.38 o 
 -11   5   2     1740.50     1775.48     46.77 o 
 -10   5   2      105.10       86.38     22.73 o 
  -9   5   2     1894.16     1749.09     41.09 o 
  -8   5   2       17.49       19.37     13.17 o 
  -7   5   2     4046.09     3865.52     65.09 o 
  -6   5   2      167.78      165.17      9.56 o 
  -5   5   2     7645.41     7595.05     91.00 o 
  -4   5   2       50.66       32.18      5.76 o 
  -3   5   2    10080.62    10272.48     92.03 o 
  -2   5   2       35.72       59.28      3.30 o 
  -1   5   2    10287.83    10711.89     95.88 o 
   0   5   2       93.59      109.58      5.45 o 
   1   5   2    14122.03    14445.01    144.91 o 
   2   5   2      162.10      192.05      5.78 o 
   3   5   2    17685.52    18009.63    224.91 o 
   4   5   2       18.11       33.66      8.37 o 
   5   5   2     5971.44     5905.91     72.99 o 
   6   5   2       60.44       67.07      8.75 o 
   7   5   2     2392.05     2326.25     46.42 o 
   8   5   2     1145.46     1087.76     86.30 o 
   9   5   2     1842.45     1952.44     46.12 o 
  10   5   2        9.93       11.05     37.38 o 
  11   5   2     1927.84     2036.16     42.84 o 
 -11   6   2       18.50        6.99     20.54 o 
 -10   6   2     1374.44     1421.47     39.20 o 
  -9   6   2       37.61       20.29     14.49 o 
  -8   6   2     3522.89     3400.73     61.60 o 
  -7   6   2       19.68        9.26     33.05 o 
  -6   6   2     5076.75     4985.48    122.78 o 
  -5   6   2       81.18      108.20      9.06 o 
  -4   6   2     4527.42     4342.82     46.52 o 
  -3   6   2      406.76      472.83      8.03 o 
  -2   6   2    10234.37    10640.21    105.95 o 
  -1   6   2     2858.31     3167.70     34.41 o 
   0   6   2     8091.70     8139.53     82.35 o 
   1   6   2        5.92       11.22      4.54 o 
   2   6   2     2722.60     2445.34     27.37 o 
   3   6   2     2844.03     3100.55     34.14 o 
   4   6   2    10932.27    11164.92    131.18 o 
   5   6   2      547.74      605.41     20.57 o 
   6   6   2     4092.83     4105.11     53.68 o 
   7   6   2        0.12       13.78     14.07 o 
   8   6   2     3376.39     3313.59     61.64 o 
   9   6   2      179.32      180.12     30.89 o 
  10   6   2     2889.12     2861.05     94.71 o 
  11   6   2       20.92       -3.48     24.84 o 
 -11   7   2      699.09      695.17     56.07 o 
 -10   7   2       79.97       81.20     19.97 o 
  -9   7   2      274.26      288.06     21.58 o 
  -8   7   2       96.45       69.54     15.58 o 
  -7   7   2      578.39      604.52     23.02 o 
  -6   7   2       44.99       56.49     12.36 o 
  -5   7   2     3379.77     3426.29     57.44 o 
  -4   7   2        0.51        9.84      7.88 o 
  -3   7   2     1840.56     1926.06     22.70 o 
  -2   7   2      838.67     1022.35     16.69 o 
  -1   7   2      590.74      549.53     11.73 o 
   0   7   2       29.72       31.19      4.35 o 
   1   7   2     4632.39     4660.21     49.48 o 
   2   7   2      117.95      114.08      5.87 o 
   3   7   2     1063.30      961.94     16.32 o 
   4   7   2      109.63      108.33      5.70 o 
   5   7   2     1213.13     1179.68     29.68 o 
   6   7   2      483.23      521.40     22.23 o 
   7   7   2     2185.94     2088.31     43.52 o 
   8   7   2      503.88      447.54     23.79 o 
   9   7   2     2143.16     2038.71     47.44 o 
  10   7   2       17.44       17.55     18.45 o 
  11   7   2      994.73     1036.59     33.57 o 
 -11   8   2       51.07       71.37     22.86 o 
 -10   8   2       60.43       56.59     20.76 o 
  -9   8   2       19.73       38.80     16.18 o 
  -8   8   2       95.60      113.16     17.15 o 
  -7   8   2      798.37      758.72     26.74 o 
  -6   8   2      738.87      685.32     23.37 o 
  -5   8   2      478.30      522.06     38.99 o 
  -4   8   2      246.78      259.56     14.12 o 
  -3   8   2      688.18      770.81     19.67 o 
  -2   8   2      417.29      508.06     10.43 o 
  -1   8   2     1542.40     1621.73     20.67 o 
   0   8   2     4412.70     4709.25     45.35 o 
   1   8   2      208.44      236.62     10.35 o 
   2   8   2      282.85      301.43     15.75 o 
   3   8   2       24.98       36.69      5.10 o 
   4   8   2        5.18       -0.17     10.55 o 
   5   8   2     1235.44     1250.51     30.89 o 
   6   8   2       96.73      116.25     16.01 o 
   7   8   2       56.75       57.96     24.24 o 
   8   8   2      207.54      160.46     19.03 o 
   9   8   2       11.34        7.68     21.04 o 
  10   8   2        1.71        5.81     21.04 o 
 -11   9   2      591.40      619.93     32.86 o 
 -10   9   2      135.31       99.97     22.33 o 
  -9   9   2     1615.69     1676.71     67.19 o 
  -8   9   2     1185.10     1178.43     35.49 o 
  -7   9   2       61.27       77.09     21.60 o 
  -6   9   2     1861.60     1872.91     40.20 o 
  -5   9   2       65.73       65.26     12.68 o 
  -4   9   2      834.00      818.56     28.01 o 
  -3   9   2      409.83      396.26     13.73 o 
  -2   9   2        0.61        2.79      5.18 o 
  -1   9   2      953.78      957.27     17.58 o 
   0   9   2       18.00       15.77      5.33 o 
   1   9   2     2442.45     2488.25     33.79 o 
   2   9   2      109.31      115.86      6.78 o 
   3   9   2      924.70      924.37     24.62 o 
   4   9   2      373.17      338.74     44.14 o 
   5   9   2     1094.04     1130.95     29.76 o 
   6   9   2        1.39       20.62     14.12 o 
   7   9   2       28.29       17.25     16.22 o 
   8   9   2       27.78       19.89     17.98 o 
   9   9   2       89.34       93.92     30.01 o 
  10   9   2       22.82       47.19     22.85 o 
 -10  10   2       90.17      100.11     21.25 o 
  -9  10   2      765.19      704.12     34.66 o 
  -8  10   2      159.49      142.83     19.33 o 
  -7  10   2      936.71      873.93     98.88 o 
  -6  10   2     6026.51     5840.36     93.77 o 
  -5  10   2      600.18      612.92     23.36 o 
  -4  10   2     4168.24     4260.19     69.91 o 
  -3  10   2      240.37      244.88     14.97 o 
  -2  10   2     1198.61     1162.03     17.39 o 
  -1  10   2       56.93       67.62      6.54 o 
   0  10   2     1928.73     1795.05     21.55 o 
   1  10   2       98.20      117.77      7.62 o 
   2  10   2     1255.38     1136.60     26.58 o 
   3  10   2        0.60        5.32     11.42 o 
   4  10   2     2187.02     2142.22     42.24 o 
   5  10   2        3.41        8.23     13.81 o 
   6  10   2     2701.33     2599.33     51.40 o 
   7  10   2      167.15      127.71     17.11 o 
   8  10   2     2076.24     2075.46     56.64 o 
   9  10   2       29.08       10.15     20.78 o 
  10  10   2     1461.60     1432.61     45.91 o 
 -10  11   2       65.76       80.63     26.98 o 
  -9  11   2      638.57      672.36     30.91 o 
  -8  11   2       13.27       -0.18     28.32 o 
  -7  11   2     1427.08     1401.99     36.98 o 
  -6  11   2      201.52      189.23     18.89 o 
  -5  11   2     4577.73     4665.50     77.88 o 
  -4  11   2      485.55      500.37     22.42 o 
  -3  11   2     2227.83     2206.09     42.41 o 
  -2  11   2       36.26       33.87      6.74 o 
  -1  11   2     3532.08     3575.22     41.02 o 
   0  11   2      127.33      129.20      7.52 o 
   1  11   2     4388.30     4446.92     49.73 o 
   2  11   2       28.57       11.44     10.90 o 
   3  11   2     3537.82     3413.16     58.96 o 
   4  11   2       23.48       25.45     12.91 o 
   5  11   2     3338.71     3410.13     61.81 o 
   6  11   2      438.50      423.71     53.23 o 
   7  11   2      107.81       73.53     18.35 o 
   8  11   2        1.85       21.85     19.69 o 
   9  11   2     1907.73     2055.89     51.40 o 
  -9  12   2      251.00      271.47     25.29 o 
  -8  12   2     1181.69     1247.17     39.09 o 
  -7  12   2      561.82      576.06     27.39 o 
  -6  12   2     3446.55     3288.70     61.50 o 
  -5  12   2       96.92      116.57     17.04 o 
  -4  12   2     3505.74     3566.11     63.41 o 
  -3  12   2      272.18      321.64     42.20 o 
  -2  12   2     1834.93     1889.11     29.81 o 
  -1  12   2       26.91       41.97      7.20 o 
   0  12   2     2296.98     2312.87     34.28 o 
   1  12   2        6.44        3.67      7.40 o 
   2  12   2     2688.33     2619.85     37.89 o 
   3  12   2       73.15       77.92     14.88 o 
   4  12   2      817.64      829.88     28.38 o 
   5  12   2      107.96      102.35     16.78 o 
   6  12   2     1751.37     1789.02     42.83 o 
   7  12   2       35.61       29.76     18.13 o 
   8  12   2      865.35      844.06     34.81 o 
   9  12   2        3.33       37.15     22.09 o 
  -9  13   2      167.01      210.80     28.93 o 
  -8  13   2        0.46       -7.03     19.88 o 
  -7  13   2      309.03      309.97     23.66 o 
  -6  13   2      103.81      113.05     19.91 o 
  -5  13   2       15.37       14.88     17.41 o 
  -4  13   2      338.77      350.27     24.72 o 
  -3  13   2       28.82       -2.14     18.36 o 
  -2  13   2        5.35       15.26     13.05 o 
  -1  13   2      835.97      779.57     17.08 o 
   0  13   2      354.60      358.80     14.30 o 
   1  13   2      670.69      638.71     23.48 o 
   2  13   2      218.56      224.57     18.29 o 
   3  13   2      429.91      419.79     55.05 o 
   4  13   2      181.89      164.23     17.30 o 
   5  13   2      233.26      271.91     27.36 o 
   6  13   2       24.13       -3.56     16.21 o 
   7  13   2      118.65      109.67     22.29 o 
   8  13   2       30.90       40.70     21.96 o 
  -8  14   2        6.23       25.02     21.78 o 
  -7  14   2       34.09       21.52     20.20 o 
  -6  14   2      149.23      115.89     21.40 o 
  -5  14   2      297.83      263.19     22.25 o 
  -4  14   2      131.92       96.02     26.29 o 
  -3  14   2      110.87      117.72     16.89 o 
  -2  14   2       81.99       94.18     16.86 o 
  -1  14   2      123.35      128.26     14.87 o 
   0  14   2      392.98      373.06     12.93 o 
   1  14   2      601.66      598.30     15.47 o 
   2  14   2       27.23       45.32     12.71 o 
   3  14   2       52.11       58.94     15.37 o 
   4  14   2       64.49       59.84     17.74 o 
   5  14   2       46.85       38.11     18.62 o 
   6  14   2     1006.23      943.19     34.60 o 
   7  14   2       64.04       60.08     22.81 o 
   8  14   2        8.81      -25.23     32.71 o 
  -7  15   2      653.98      686.59     74.39 o 
  -6  15   2       92.00      103.85     20.33 o 
  -5  15   2      391.85      410.29     23.77 o 
  -4  15   2       16.86       12.76     16.46 o 
  -3  15   2      374.83      374.38     22.91 o 
  -2  15   2      197.42      174.18     15.85 o 
  -1  15   2      965.54      963.44     27.81 o 
   0  15   2      142.89      154.96     11.98 o 
   1  15   2      353.57      361.33     18.47 o 
   2  15   2      543.79      536.34     20.31 o 
   3  15   2      143.49      182.43     15.93 o 
   4  15   2       17.64       42.38     18.27 o 
   5  15   2       49.62       69.40     24.61 o 
   6  15   2       56.77       70.50     26.77 o 
   7  15   2       34.61       33.60     25.35 o 
  -7  16   2       41.15       59.31     24.76 o 
  -6  16   2     1013.31     1074.04     51.89 o 
  -5  16   2        0.17      -17.99     18.10 o 
  -4  16   2     1559.36     1457.86     91.11 o 
  -3  16   2       14.72        9.55     18.71 o 
  -2  16   2      931.73      889.27     28.92 o 
  -1  16   2      125.46      125.60     15.50 o 
   0  16   2      911.04      914.90     24.87 o 
   1  16   2      533.64      498.48     33.93 o 
   2  16   2     3287.29     3359.81     72.20 o 
   3  16   2      700.65      663.28     54.11 o 
   4  16   2      670.94      679.17     25.34 o 
   5  16   2      550.21      586.29     29.33 o 
   6  16   2       20.02       38.64     21.68 o 
  -5  17   2      573.86      629.40     54.55 o 
  -4  17   2        2.40       13.29     19.67 o 
  -3  17   2       17.42       58.05     19.62 o 
  -2  17   2       12.48       27.14     16.32 o 
  -1  17   2      386.55      387.81     19.90 o 
   0  17   2       29.36       10.06     18.52 o 
   1  17   2      729.61      702.72     24.54 o 
   2  17   2       43.64       58.98     19.03 o 
   3  17   2     1274.13     1315.11     60.11 o 
   4  17   2      457.19      517.00     56.49 o 
   5  17   2     1778.37     1948.28     41.77 o 
  -4  18   2      117.67      127.15     24.19 o 
  -3  18   2       48.27       48.39     16.23 o 
  -2  18   2      708.73      733.86     31.36 o 
  -1  18   2      109.40      144.08     17.67 o 
   0  18   2      250.80      259.65     23.39 o 
   1  18   2      116.12      129.32     23.76 o 
   2  18   2      228.20      243.86     23.88 o 
   3  18   2       65.79       58.48     18.20 o 
   4  18   2      261.24      298.05     21.84 o 
  -2  19   2        6.44        7.21     17.12 o 
  -1  19   2        1.32      -20.49     22.74 o 
   0  19   2       45.20       27.19     21.89 o 
   1  19   2       67.07       59.82     22.90 o 
 -11   0   3      954.88      887.72     56.81 o 
  -9   0   3     2495.48     2241.40     71.63 o 
  -7   0   3      318.13      309.36     15.71 o 
  -5   0   3     1453.38     1646.54     30.64 o 
  -3   0   3        0.59       12.72      4.11 o 
  -1   0   3     2676.89     2730.09     33.97 o 
   1   0   3     4060.36     4200.96     64.14 o 
   3   0   3     5358.57     5531.53     84.25 o 
   5   0   3     1941.61     2143.86     33.40 o 
   7   0   3     2747.65     2551.01     39.27 o 
   9   0   3      179.77      124.88     15.94 o 
 -12   1   3       22.26      -19.76     36.00 o 
 -11   1   3      851.84      869.59     52.70 o 
 -10   1   3        2.16        9.69     21.11 o 
  -9   1   3       28.75       39.43     12.33 o 
  -8   1   3      372.87      374.26     17.50 o 
  -7   1   3     1890.81     1748.36     24.63 o 
  -6   1   3      461.59      481.25     11.72 o 
  -5   1   3     3749.91     3805.42     41.63 o 
  -4   1   3      926.30     1015.78     12.87 o 
  -3   1   3      733.01      696.39      9.81 o 
  -2   1   3      349.34      362.87      6.42 o 
  -1   1   3     5871.63     5603.09     52.11 o 
   0   1   3       73.89      114.72      5.27 o 
   1   1   3    13816.60    13957.41    127.07 o 
   2   1   3     3476.70     3380.50     37.56 o 
   3   1   3      121.28      144.47      6.99 o 
   4   1   3      486.86      552.48     12.49 o 
   5   1   3      818.41      748.09     13.33 o 
   6   1   3       76.82       90.58      7.34 o 
   7   1   3     2590.86     2535.09     30.01 o 
   8   1   3       51.71       44.08      8.72 o 
   9   1   3      272.90      279.11     14.00 o 
  10   1   3      471.22      541.78     25.00 o 
 -12   2   3      640.35      704.95     52.87 o 
 -11   2   3       87.29      126.21     36.08 o 
 -10   2   3      383.41      406.89     38.76 o 
  -9   2   3        8.52        1.41     16.47 o 
  -8   2   3    10041.21     9722.80    144.36 o 
  -7   2   3      202.95      228.29      9.62 o 
  -6   2   3     3694.32     3498.87     39.76 o 
  -5   2   3        5.32        5.42      6.77 o 
  -4   2   3     1578.20     1267.59     17.40 o 
  -3   2   3      278.64      316.60      7.32 o 
  -2   2   3    21713.27    21885.06    195.00 o 
  -1   2   3        2.59        0.68      2.78 o 
   0   2   3     4951.04     4782.79     47.37 o 
   1   2   3      182.93      221.48     11.29 o 
   2   2   3    11973.70    11861.41    108.85 o 
   3   2   3      426.04      463.77      8.98 o 
   4   2   3    10646.36    11099.86    114.14 o 
   5   2   3      165.08      170.09      7.34 o 
   6   2   3     6182.17     5929.72     58.04 o 
   7   2   3     2168.60     2224.67     27.47 o 
   8   2   3     6856.53     7013.01     69.25 o 
   9   2   3       32.05       35.08     13.87 o 
  10   2   3     2331.03     2416.29     43.64 o 
 -12   3   3       62.78       85.48     37.97 o 
 -11   3   3     2509.09     2414.20     83.85 o 
 -10   3   3       14.21       18.09     16.61 o 
  -9   3   3     2175.76     2023.30     42.94 o 
  -8   3   3       95.15       92.37     18.36 o 
  -7   3   3     6839.08     6433.32    101.58 o 
  -6   3   3     1295.14     1369.81     29.32 o 
  -5   3   3     2104.96     1899.52     34.72 o 
  -4   3   3      195.83      251.06     10.05 o 
  -3   3   3     5463.72     5295.45     55.29 o 
  -2   3   3      464.34      418.61      7.65 o 
  -1   3   3    26579.03    26557.63    236.02 o 
   0   3   3      719.13      778.46      9.97 o 
   1   3   3    10853.43    10515.95    118.26 o 
   2   3   3     2383.93     2662.57     26.99 o 
   3   3   3      847.77      719.19     11.02 o 
   4   3   3        2.65        0.45      5.71 o 
   5   3   3     2168.05     1937.49     26.33 o 
   6   3   3        9.36        7.45      6.50 o 
   7   3   3     5776.91     5681.20     56.80 o 
   8   3   3       78.30       67.83     10.44 o 
   9   3   3     2480.26     2490.75     42.93 o 
  10   3   3      117.48      125.58     16.95 o 
  11   3   3     1135.74     1259.63     34.31 o 
 -12   4   3      579.30      633.20     50.99 o 
 -11   4   3       62.82       54.88     34.70 o 
 -10   4   3     2542.88     2378.38     51.09 o 
  -9   4   3       41.59        9.98     13.81 o 
  -8   4   3     1505.11     1393.13     33.95 o 
  -7   4   3       19.54       10.67     11.32 o 
  -6   4   3     7286.09     7129.97     86.80 o 
  -5   4   3       22.01       15.91      9.17 o 
  -4   4   3     5057.15     4904.33     52.12 o 
  -3   4   3     3218.84     3348.55     36.49 o 
  -2   4   3     1799.78     1562.95     18.98 o 
  -1   4   3     1572.33     1714.43     18.49 o 
   0   4   3    30261.14    30788.22    250.00 o 
   1   4   3       11.71       23.19      5.27 o 
   2   4   3     2992.73     2969.05     29.70 o 
   3   4   3      173.12      169.23      5.55 o 
   4   4   3     4785.23     4706.85     51.84 o 
   5   4   3      809.56      791.22     15.35 o 
   6   4   3     3165.86     3095.74     33.78 o 
   7   4   3        8.21       18.17     10.56 o 
   8   4   3      357.87      389.36     41.49 o 
   9   4   3      519.00      452.44     20.35 o 
  10   4   3     2241.11     2344.44     44.29 o 
  11   4   3      220.58      289.60     21.51 o 
 -12   5   3       48.55       26.96     37.42 o 
 -11   5   3       44.73        4.49     20.38 o 
 -10   5   3      133.74      144.89     19.54 o 
  -9   5   3      215.64      208.70     18.55 o 
  -8   5   3        1.24      -21.34     16.81 o 
  -7   5   3     1928.74     1848.29     42.20 o 
  -6   5   3       10.64       27.21      7.01 o 
  -5   5   3      514.54      500.76     13.03 o 
  -4   5   3        7.47        6.65      4.45 o 
  -3   5   3      193.59      176.85      6.34 o 
  -2   5   3       53.37       78.83      4.31 o 
  -1   5   3      339.10      381.97      7.95 o 
   0   5   3      206.78      215.63      5.82 o 
   1   5   3       70.49      116.90      4.50 o 
   2   5   3       41.63       28.09      3.67 o 
   3   5   3     3296.72     3333.92     33.55 o 
   4   5   3      143.69       93.27      5.89 o 
   5   5   3       17.93       17.12      6.50 o 
   6   5   3       36.42       25.97      8.32 o 
   7   5   3      224.61      206.24     13.86 o 
   8   5   3       19.46       27.91     12.83 o 
   9   5   3      562.60      563.66     21.69 o 
  10   5   3      253.55      229.01     19.29 o 
  11   5   3       38.64       51.41     19.85 o 
 -11   6   3      379.50      367.13     25.37 o 
 -10   6   3       49.60       53.08     18.70 o 
  -9   6   3      166.07      176.43     18.90 o 
  -8   6   3      477.95      465.23     22.17 o 
  -7   6   3      936.83      924.83     26.33 o 
  -6   6   3      831.40      824.53     24.25 o 
  -5   6   3       20.26       45.16      8.64 o 
  -4   6   3      610.38      703.46     10.03 o 
  -3   6   3      612.67      706.94     10.43 o 
  -2   6   3      203.96      182.08      5.87 o 
  -1   6   3    10614.55    11591.87    104.47 o 
   0   6   3     2082.27     2006.53     21.67 o 
   1   6   3       39.69       70.71      4.97 o 
   2   6   3      403.26      320.27      7.94 o 
   3   6   3      353.12      331.93      7.78 o 
   4   6   3       13.36       22.47      6.41 o 
   5   6   3      144.35      155.88     13.07 o 
   6   6   3     1648.95     1544.09     29.12 o 
   7   6   3     1152.89     1211.56     55.88 o 
   8   6   3      407.18      432.55     19.37 o 
   9   6   3      105.69      147.03     16.28 o 
  10   6   3       98.94       82.38     18.43 o 
  11   6   3      160.81      189.38     21.87 o 
 -11   7   3      112.69       90.18     22.01 o 
 -10   7   3       72.34       88.47     18.94 o 
  -9   7   3     1514.09     1417.48     37.71 o 
  -8   7   3        1.35        9.97     14.05 o 
  -7   7   3     4632.80     4472.35     74.63 o 
  -6   7   3     1458.29     1487.26     34.03 o 
  -5   7   3     2453.01     2354.75     28.52 o 
  -4   7   3      141.86      155.22      5.05 o 
  -3   7   3     5518.69     5650.47     52.87 o 
  -2   7   3        9.14        6.64      5.24 o 
  -1   7   3     9724.37     9868.88     99.83 o 
   0   7   3      230.50      228.03      9.50 o 
   1   7   3     1816.27     1801.02     23.92 o 
   2   7   3     1966.32     2096.13     22.91 o 
   3   7   3     1446.06     1357.87     16.84 o 
   4   7   3     1566.66     1649.16     19.80 o 
   5   7   3      850.18      805.60     20.27 o 
   6   7   3       35.06       32.11     13.87 o 
   7   7   3      881.94      874.54     24.16 o 
   8   7   3      315.97      299.72     17.42 o 
   9   7   3     2285.74     2222.27     49.60 o 
  10   7   3      173.45      177.38     20.49 o 
 -11   8   3       98.48       75.31     21.41 o 
 -10   8   3     1976.56     1932.29     80.73 o 
  -9   8   3      726.69      760.37     31.57 o 
  -8   8   3     2858.22     2669.79     53.03 o 
  -7   8   3      411.22      411.84     19.77 o 
  -6   8   3     9998.66     9991.97    219.29 o 
  -5   8   3       73.62       63.14     12.47 o 
  -4   8   3     2909.60     2864.73     33.50 o 
  -3   8   3     1228.38     1285.28     17.48 o 
  -2   8   3      360.41      267.28      8.65 o 
  -1   8   3     3706.85     3939.63     43.24 o 
   0   8   3     8736.24     8686.32     80.00 o 
   1   8   3      256.99      266.47     10.12 o 
   2   8   3     6438.10     6457.19     85.47 o 
   3   8   3      191.67      187.34      8.09 o 
   4   8   3     4853.40     4739.04    112.01 o 
   5   8   3      123.56      158.56     15.17 o 
   6   8   3     3231.46     3166.51     57.89 o 
   7   8   3       54.80       66.97     13.36 o 
   8   8   3     1503.80     1530.13     33.73 o 
   9   8   3      198.41      194.52     19.44 o 
  10   8   3     1173.32     1319.47     35.60 o 
 -11   9   3      221.91      185.97     24.51 o 
 -10   9   3        8.21       14.49     19.68 o 
  -9   9   3     1104.65     1140.21     37.42 o 
  -8   9   3       58.38       37.72     24.74 o 
  -7   9   3     1039.85     1069.15     31.69 o 
  -6   9   3      554.24      546.67     23.89 o 
  -5   9   3     2035.67     2069.04     42.11 o 
  -4   9   3      340.65      331.74     17.23 o 
  -3   9   3     3365.65     3466.37     38.65 o 
  -2   9   3      384.85      396.76     10.58 o 
  -1   9   3     6687.65     6774.53     70.99 o 
   0   9   3        8.73       14.55      5.54 o 
   1   9   3     2790.06     2708.05     38.36 o 
   2   9   3      319.76      333.72      9.99 o 
   3   9   3     3383.33     3356.50     47.15 o 
   4   9   3      803.62      789.63     20.38 o 
   5   9   3     2525.57     2524.73     40.51 o 
   6   9   3      519.11      506.65     23.26 o 
   7   9   3      988.93     1000.71     26.74 o 
   8   9   3       53.76       68.82     16.91 o 
   9   9   3     1558.32     1522.53     35.86 o 
  10   9   3      464.94      586.90     31.45 o 
 -10  10   3     1308.24     1374.33     42.70 o 
  -9  10   3      152.04      136.28     20.43 o 
  -8  10   3     2243.48     2228.86     49.27 o 
  -7  10   3      110.93      100.91     17.41 o 
  -6  10   3      138.22      152.18     16.11 o 
  -5  10   3        1.00       21.61     12.88 o 
  -4  10   3      505.41      516.98     41.97 o 
  -3  10   3        7.32        5.94     10.56 o 
  -2  10   3     2544.09     2606.71     31.32 o 
  -1  10   3      907.76      963.69     17.00 o 
   0  10   3      332.86      332.54      9.74 o 
   1  10   3        0.35       -2.14      6.73 o 
   2  10   3     2757.92     2836.90     43.84 o 
   3  10   3      234.94      222.81     12.52 o 
   4  10   3     2983.22     2998.90     45.20 o 
   5  10   3       64.43       53.21     12.57 o 
   6  10   3      107.26      142.88     17.64 o 
   7  10   3     1406.23     1310.72     38.35 o 
   8  10   3     1530.05     1524.69     34.91 o 
   9  10   3      382.72      374.09     23.09 o 
 -10  11   3      188.49      163.56     25.40 o 
  -9  11   3      703.35      719.74     59.07 o 
  -8  11   3      184.25      162.72     20.92 o 
  -7  11   3      113.09      138.01     18.15 o 
  -6  11   3      103.47      114.68     17.03 o 
  -5  11   3      767.64      796.68     26.97 o 
  -4  11   3        0.32        5.64     13.35 o 
  -3  11   3      129.07      118.81     13.83 o 
  -2  11   3       15.45       24.36      7.27 o 
  -1  11   3      108.40      128.24     14.88 o 
   0  11   3        0.16        6.29      6.81 o 
   1  11   3      162.91      169.94      8.69 o 
   2  11   3      569.99      564.82     20.90 o 
   3  11   3      327.98      353.96     14.99 o 
   4  11   3      103.73       94.80     13.04 o 
   5  11   3      125.53      110.11     13.93 o 
   6  11   3      180.42      196.09     15.92 o 
   7  11   3        0.12       -7.23     15.71 o 
   8  11   3      363.52      351.44     21.34 o 
   9  11   3        3.13        0.56     18.54 o 
  -9  12   3     1158.22     1135.38     41.23 o 
  -8  12   3      920.12      916.80     34.97 o 
  -7  12   3      138.75      135.28     19.02 o 
  -6  12   3     1631.03     1631.53     39.92 o 
  -5  12   3       55.80       57.98     16.25 o 
  -4  12   3      657.01      717.19     27.47 o 
  -3  12   3       46.23       51.45     15.32 o 
  -2  12   3      330.52      312.80     17.63 o 
  -1  12   3       31.83       55.74     11.02 o 
   0  12   3      419.62      425.55     12.38 o 
   1  12   3       26.91       18.44      8.01 o 
   2  12   3      434.07      428.19     16.36 o 
   3  12   3       30.07       27.28     12.45 o 
   4  12   3      103.83      110.08     13.99 o 
   5  12   3      178.40      193.89     16.23 o 
   6  12   3       16.44        3.98     14.15 o 
   7  12   3      256.75      235.53     18.94 o 
   8  12   3      616.30      675.31     27.46 o 
   9  12   3      327.30      355.17     24.43 o 
  -9  13   3      734.78      694.84     33.90 o 
  -8  13   3       24.96       37.99     20.57 o 
  -7  13   3      173.47      208.52     23.05 o 
  -6  13   3       13.18        0.89     17.63 o 
  -5  13   3      816.19      865.01     33.01 o 
  -4  13   3       93.14       96.79     17.07 o 
  -3  13   3       86.80      102.42     15.51 o 
  -2  13   3       84.09       88.47     14.70 o 
  -1  13   3     2748.06     2687.37     31.25 o 
   0  13   3      210.78      210.73     10.19 o 
   1  13   3     4957.91     4875.46     52.71 o 
   2  13   3      582.20      589.10     27.05 o 
   3  13   3     2656.76     2623.04     65.13 o 
   4  13   3       36.78       41.74     13.45 o 
   5  13   3     2769.73     2785.31     58.99 o 
   6  13   3      178.33      179.63     17.96 o 
   7  13   3      460.08      489.55     22.72 o 
   8  13   3       62.69       41.77     19.61 o 
  -8  14   3      573.73      663.39     33.31 o 
  -7  14   3      117.63      114.26     23.22 o 
  -6  14   3     2478.72     2417.20     54.01 o 
  -5  14   3      188.81      210.63     20.62 o 
  -4  14   3     1491.00     1571.20     39.60 o 
  -3  14   3        0.65       -2.58     14.76 o 
  -2  14   3     3154.75     3012.23     80.94 o 
  -1  14   3       23.05       25.26     14.97 o 
   0  14   3     1189.71     1183.88     19.90 o 
   1  14   3      641.24      630.11     24.18 o 
   2  14   3     1383.03     1416.31     26.30 o 
   3  14   3       76.94       96.05     13.77 o 
   4  14   3      987.29     1063.19     39.21 o 
   5  14   3      125.62      145.71     30.20 o 
   6  14   3      575.10      638.57     24.59 o 
   7  14   3       15.22        4.12     17.83 o 
  -7  15   3      489.33      505.21     29.12 o 
  -6  15   3        3.38       -4.12     18.78 o 
  -5  15   3      560.89      587.24     28.72 o 
  -4  15   3      175.62      194.82     30.20 o 
  -3  15   3      365.12      369.70     23.59 o 
  -2  15   3       11.07        9.55     13.80 o 
  -1  15   3      210.35      191.82     15.43 o 
   0  15   3      290.31      313.56     14.13 o 
   1  15   3      164.73      157.54     11.26 o 
   2  15   3     1519.37     1538.03     28.54 o 
   3  15   3      362.50      408.98     19.49 o 
   4  15   3       59.21       71.40     16.48 o 
   5  15   3     1029.11     1095.60     53.69 o 
   6  15   3      164.36      148.61     19.45 o 
   7  15   3      217.02      211.48     21.81 o 
  -6  16   3       59.53       79.83     24.10 o 
  -5  16   3        1.42        2.23     22.14 o 
  -4  16   3      148.13      151.50     21.42 o 
  -3  16   3       91.27       89.18     19.48 o 
  -2  16   3     1213.62     1129.94     29.05 o 
  -1  16   3      467.75      494.01     20.35 o 
   0  16   3     1253.38     1158.94     28.40 o 
   1  16   3      160.03      145.43     15.75 o 
   2  16   3      254.70      241.47     23.11 o 
   3  16   3      416.26      383.67     20.17 o 
   4  16   3       21.29        9.82     15.90 o 
   5  16   3        1.90        1.26     17.56 o 
   6  16   3      372.79      396.82     23.20 o 
  -5  17   3      197.95      217.30     26.10 o 
  -4  17   3      193.33      184.71     30.89 o 
  -3  17   3       31.94       19.94     16.62 o 
  -2  17   3       19.44       35.17     19.20 o 
  -1  17   3      568.24      586.68     22.63 o 
   0  17   3      143.53      152.38     21.75 o 
   1  17   3      480.56      476.02     21.34 o 
   2  17   3      134.69       96.74     17.16 o 
   3  17   3      152.61      170.34     16.56 o 
   4  17   3      144.47      156.87     19.61 o 
   5  17   3      515.07      535.38     25.77 o 
  -4  18   3      226.38      268.13     27.16 o 
  -3  18   3       94.88       86.45     21.69 o 
  -2  18   3      461.70      431.65     22.59 o 
  -1  18   3      623.88      523.21     23.04 o 
   0  18   3      414.28      444.19     27.87 o 
   1  18   3       16.62      -11.77     21.13 o 
   2  18   3        7.80       -4.33     18.26 o 
   3  18   3      117.67      104.01     19.59 o 
 -10   0   4     3611.80     3273.45     97.41 o 
  -8   0   4     5978.15     5591.39     88.11 o 
  -6   0   4     9091.53     8932.06    130.42 o 
  -4   0   4     4877.42     4703.78     73.19 o 
  -2   0   4     5422.73     4974.56     61.07 o 
   0   0   4    19106.18    17859.19    259.35 o 
   2   0   4     3108.52     2925.44     48.61 o 
   4   0   4     4244.61     4109.55     95.65 o 
   6   0   4     2052.47     1950.23     64.26 o 
   8   0   4      434.15      498.51     21.12 o 
 -12   1   4       92.06       78.78     39.81 o 
 -11   1   4     2100.65     1945.48     76.23 o 
 -10   1   4      335.21      291.56     26.47 o 
  -9   1   4     1332.15     1237.09     28.19 o 
  -8   1   4      104.51      105.01     10.17 o 
  -7   1   4     3372.68     3258.21     38.99 o 
  -6   1   4       69.48       59.96      6.62 o 
  -5   1   4     4144.55     3766.24     49.33 o 
  -4   1   4       39.02       33.10      4.43 o 
  -3   1   4    10882.10    10727.64     98.73 o 
  -2   1   4      454.09      428.01      6.91 o 
  -1   1   4     6353.29     6280.18     65.54 o 
   0   1   4      679.43      707.88      9.46 o 
   1   1   4     3687.79     3369.09     37.99 o 
   2   1   4       62.89       74.37      5.25 o 
   3   1   4     4834.30     4759.01     65.84 o 
   4   1   4        9.79       17.98      6.06 o 
   5   1   4     6390.48     6123.54     59.77 o 
   6   1   4     2754.62     2796.08     32.06 o 
   7   1   4     6266.01     6196.69     61.98 o 
   8   1   4     2991.07     2924.10     34.98 o 
   9   1   4     2799.61     2690.47     43.41 o 
  10   1   4       30.75       37.92     17.83 o 
 -12   2   4       57.14       25.08     39.02 o 
 -11   2   4      208.91      178.54     38.18 o 
 -10   2   4      628.25      600.76     43.41 o 
  -9   2   4      274.12      267.61     19.49 o 
  -8   2   4     1593.62     1522.00     34.78 o 
  -7   2   4      113.44      123.70     11.13 o 
  -6   2   4      173.85      137.05     10.10 o 
  -5   2   4       19.52       23.94      5.92 o 
  -4   2   4     1642.96     1709.24     21.54 o 
  -3   2   4     1892.74     1930.66     20.81 o 
  -2   2   4     1248.36     1247.10     16.30 o 
  -1   2   4      254.16      244.40      6.59 o 
   0   2   4      550.41      525.28      8.22 o 
   1   2   4       47.69       26.69      3.23 o 
   2   2   4     5028.13     5177.21     56.18 o 
   3   2   4     2037.53     2154.71     39.26 o 
   4   2   4     3181.17     3307.74     34.87 o 
   5   2   4       31.05       33.27      7.20 o 
   6   2   4      234.53      237.56      9.36 o 
   7   2   4      384.20      437.49     12.73 o 
   8   2   4      331.39      361.47     12.64 o 
   9   2   4        3.83        1.98     13.64 o 
  10   2   4       55.63       29.28     18.79 o 
 -12   3   4      671.74      705.74     53.75 o 
 -11   3   4       66.91       57.06     34.33 o 
 -10   3   4     1088.90     1073.91     36.44 o 
  -9   3   4      820.35      749.04     29.16 o 
  -8   3   4       17.60       17.98     29.95 o 
  -7   3   4       35.33       48.12     11.96 o 
  -6   3   4       98.57       88.11      8.36 o 
  -5   3   4      158.66      136.42      6.60 o 
  -4   3   4        9.77        9.62      7.10 o 
  -3   3   4       43.58       43.18      4.30 o 
  -2   3   4      461.61      572.15     10.38 o 
  -1   3   4     3674.12     3884.01     37.95 o 
   0   3   4      454.93      415.92      7.37 o 
   1   3   4      553.74      594.80     10.45 o 
   2   3   4      985.29     1016.38     13.56 o 
   3   3   4      665.81      664.30     11.45 o 
   4   3   4      245.81      262.04      8.30 o 
   5   3   4      334.74      326.27     11.11 o 
   6   3   4      349.04      351.91     10.52 o 
   7   3   4        4.55       -6.25      8.28 o 
   8   3   4     1500.58     1525.75     26.87 o 
   9   3   4       79.16       67.38     15.86 o 
  10   3   4      177.51      162.77     18.69 o 
  11   3   4       34.34       17.37     34.66 o 
 -12   4   4     1133.40     1083.71     60.57 o 
 -11   4   4      125.01       82.76     35.88 o 
 -10   4   4      368.27      375.06     23.78 o 
  -9   4   4       11.06        7.29     23.94 o 
  -8   4   4     3558.06     3477.34     78.45 o 
  -7   4   4      387.63      330.49     13.34 o 
  -6   4   4     7636.84     7555.16     92.22 o 
  -5   4   4     1633.10     1758.02     23.07 o 
  -4   4   4     2665.75     2651.17     30.77 o 
  -3   4   4      319.78      377.06      9.11 o 
  -2   4   4     3415.46     3226.15     32.25 o 
  -1   4   4     1631.31     1803.43     22.46 o 
   0   4   4     7269.35     7187.01     67.35 o 
   1   4   4       17.86       10.39      3.41 o 
   2   4   4     3315.18     3259.93     32.99 o 
   3   4   4     1563.04     1624.59     19.47 o 
   4   4   4     1308.83     1197.76     16.83 o 
   5   4   4       78.98       60.52      7.88 o 
   6   4   4     1593.47     1495.27     23.72 o 
   7   4   4      214.21      206.06     17.35 o 
   8   4   4     1436.90     1415.69     30.96 o 
   9   4   4       98.13      120.04     16.91 o 
  10   4   4      595.75      593.63     24.34 o 
  11   4   4       82.41       91.17     19.62 o 
 -11   5   4     1095.31     1078.47     38.15 o 
 -10   5   4       26.59       16.77     17.73 o 
  -9   5   4      940.47      904.49     30.79 o 
  -8   5   4       66.74       50.72     14.98 o 
  -7   5   4     3440.00     3265.54     45.62 o 
  -6   5   4       26.30       27.68      7.87 o 
  -5   5   4     5369.71     5108.62     55.46 o 
  -4   5   4      564.61      577.46     14.63 o 
  -3   5   4     9129.78     9335.12     95.92 o 
  -2   5   4      256.20      293.34     11.17 o 
  -1   5   4     8735.87     8519.38     89.35 o 
   0   5   4      162.91      212.02      5.83 o 
   1   5   4     3985.34     3756.38     34.31 o 
   2   5   4        2.72        4.67      4.98 o 
   3   5   4     6366.69     6379.75     68.26 o 
   4   5   4      165.40      191.39      7.17 o 
   5   5   4     5964.67     5749.29     63.93 o 
   6   5   4      310.52      302.28     14.37 o 
   7   5   4     4066.50     4007.86     48.92 o 
   8   5   4       17.42       21.10     24.04 o 
   9   5   4     1798.13     1838.67     37.78 o 
  10   5   4       13.11       33.46     21.67 o 
 -11   6   4      164.01      167.41     44.39 o 
 -10   6   4     3472.11     3412.68     66.22 o 
  -9   6   4      185.55      162.63     19.02 o 
  -8   6   4     2306.16     2294.31     62.50 o 
  -7   6   4     2116.88     1987.55     41.12 o 
  -6   6   4      113.57      131.70     14.10 o 
  -5   6   4      460.00      429.53     10.97 o 
  -4   6   4     2381.33     2185.38     27.17 o 
  -3   6   4      275.20      265.02      7.92 o 
  -2   6   4     8502.95     8473.06     77.92 o 
  -1   6   4      750.04      823.53     11.40 o 
   0   6   4     1526.85     1385.50     14.44 o 
   1   6   4      318.06      390.39     12.16 o 
   2   6   4     4892.20     4747.44     46.43 o 
   3   6   4      706.62      680.14     11.66 o 
   4   6   4     6815.82     6749.51     65.03 o 
   5   6   4      204.70      196.78      9.53 o 
   6   6   4     1608.53     1568.83     30.46 o 
   7   6   4      262.76      294.60     16.31 o 
   8   6   4     1692.25     1755.63     35.94 o 
   9   6   4       89.73      114.32     17.40 o 
  10   6   4     1142.82     1222.07     46.85 o 
 -11   7   4     1228.89     1328.05     42.88 o 
 -10   7   4       54.78       67.92     19.28 o 
  -9   7   4      710.67      684.02     44.44 o 
  -8   7   4      276.46      277.18     19.29 o 
  -7   7   4     2702.23     2522.23     49.44 o 
  -6   7   4      821.90      820.26     26.32 o 
  -5   7   4     1674.06     1702.71     25.50 o 
  -4   7   4      514.59      520.72      9.94 o 
  -3   7   4     5275.64     5383.13     51.34 o 
  -2   7   4     3416.38     3734.20     37.46 o 
  -1   7   4    23627.83    23912.21    212.16 o 
   0   7   4     8563.50     8862.07     82.43 o 
   1   7   4     2149.84     2013.61     22.71 o 
   2   7   4      511.90      542.84     12.52 o 
   3   7   4     1374.41     1354.56     22.69 o 
   4   7   4        7.02       12.48      5.55 o 
   5   7   4     1988.42     1917.51     50.07 o 
   6   7   4        3.18       17.62     11.03 o 
   7   7   4     1458.03     1394.77     31.11 o 
   8   7   4      153.85      151.50     16.74 o 
   9   7   4      594.25      610.16     23.68 o 
  10   7   4        9.31       30.17     18.39 o 
 -11   8   4      283.83      306.10     27.07 o 
 -10   8   4      194.80      176.65     21.96 o 
  -9   8   4        1.92       18.72     16.90 o 
  -8   8   4        8.52       -5.86     15.40 o 
  -7   8   4      525.35      502.25     29.34 o 
  -6   8   4      143.35      170.24     16.64 o 
  -5   8   4      147.37      156.72     14.33 o 
  -4   8   4        8.81        8.66      6.84 o 
  -3   8   4       26.21       24.87      7.22 o 
  -2   8   4      270.29      317.70     11.72 o 
  -1   8   4     1084.30     1143.87     18.09 o 
   0   8   4        2.08       14.44      6.44 o 
   1   8   4      117.54      119.00      7.08 o 
   2   8   4      389.07      416.51      9.82 o 
   3   8   4        0.91        6.76      5.25 o 
   4   8   4      275.43      261.53     13.31 o 
   5   8   4      179.26      196.28     13.15 o 
   6   8   4      290.56      282.19     15.70 o 
   7   8   4      682.94      686.27     24.83 o 
   8   8   4       42.28       65.00     16.41 o 
   9   8   4      153.35      114.76     18.98 o 
  10   8   4      145.83      154.56     21.40 o 
 -10   9   4        2.74       26.98     20.05 o 
  -9   9   4      177.63      136.28     20.39 o 
  -8   9   4       72.02       58.20     18.33 o 
  -7   9   4       28.00       49.00     15.79 o 
  -6   9   4      564.87      508.92     30.50 o 
  -5   9   4      159.02      165.32     15.63 o 
  -4   9   4      246.21      243.31     10.68 o 
  -3   9   4      188.35      207.69      8.17 o 
  -2   9   4       35.58       49.81      8.15 o 
  -1   9   4     1468.68     1406.71     28.13 o 
   0   9   4        0.83       -3.10      5.84 o 
   1   9   4      455.26      425.04     11.63 o 
   2   9   4      581.16      600.79     13.75 o 
   3   9   4      624.25      600.35     13.96 o 
   4   9   4        1.16       -3.23     10.15 o 
   5   9   4     1256.12     1229.38     29.05 o 
   6   9   4       11.45      -13.95     14.04 o 
   7   9   4      387.89      410.71     20.03 o 
   8   9   4        4.56        4.82     16.44 o 
   9   9   4      726.35      753.93     28.73 o 
 -10  10   4      945.75      996.68     38.22 o 
  -9  10   4       12.01       27.51     18.04 o 
  -8  10   4      659.78      649.66     28.61 o 
  -7  10   4      213.55      230.62     20.71 o 
  -6  10   4     1988.61     1981.86     43.90 o 
  -5  10   4        0.43       -0.29     13.02 o 
  -4  10   4     1443.02     1418.09     48.27 o 
  -3  10   4       31.76       34.32      9.06 o 
  -2  10   4     6033.58     6027.97     64.74 o 
  -1  10   4      238.84      254.46     10.81 o 
   0  10   4     3933.74     3813.88     39.67 o 
   1  10   4      213.24      218.35     13.79 o 
   2  10   4     1241.40     1184.04     24.82 o 
   3  10   4      326.18      351.19     14.57 o 
   4  10   4      780.83      745.33     21.77 o 
   5  10   4        2.22      -13.45     11.84 o 
   6  10   4      750.29      704.60     24.35 o 
   7  10   4       82.75       89.13     19.61 o 
   8  10   4     1119.53     1131.27     32.67 o 
   9  10   4       49.44       44.90     20.15 o 
 -10  11   4       52.36       47.28     23.80 o 
  -9  11   4     2337.79     2446.56     56.48 o 
  -8  11   4       16.98       18.59     19.85 o 
  -7  11   4     1606.55     1587.98     40.84 o 
  -6  11   4        2.95      -22.80     15.26 o 
  -5  11   4     1493.03     1525.83     71.96 o 
  -4  11   4       33.45       29.07     14.60 o 
  -3  11   4     3351.80     3273.36     58.20 o 
  -2  11   4       89.75       90.52      8.43 o 
  -1  11   4     4941.54     4795.97     48.31 o 
   0  11   4      357.76      365.12     11.03 o 
   1  11   4     1273.93     1251.92     19.78 o 
   2  11   4       11.70       24.09     15.17 o 
   3  11   4     3480.92     3459.28     50.58 o 
   4  11   4      167.70      184.14     14.29 o 
   5  11   4     4957.93     4897.72     68.62 o 
   6  11   4      109.07       89.53     16.01 o 
   7  11   4     1117.89     1072.66     30.00 o 
   8  11   4      207.61      219.62     24.46 o 
   9  11   4      555.44      656.96     31.50 o 
  -9  12   4        5.09        2.78     22.58 o 
  -8  12   4      443.61      422.25     26.30 o 
  -7  12   4        3.10       -5.42     19.37 o 
  -6  12   4     1238.29     1272.46     37.44 o 
  -5  12   4        0.17       -5.68     18.13 o 
  -4  12   4      422.75      458.98     22.03 o 
  -3  12   4        1.96       15.51     15.53 o 
  -2  12   4     3103.67     3007.59     55.24 o 
  -1  12   4      710.58      697.30     15.41 o 
   0  12   4      355.87      354.34     11.21 o 
   1  12   4     1678.98     1695.13     25.32 o 
   2  12   4       56.83       79.46     11.90 o 
   3  12   4      849.65      838.26     23.71 o 
   4  12   4     1008.66      973.53     25.49 o 
   5  12   4      108.26      117.76     15.26 o 
   6  12   4     1173.76     1217.13     31.36 o 
   7  12   4      347.07      384.25     22.00 o 
   8  12   4      601.16      629.94     25.80 o 
  -8  13   4      609.90      676.04     32.58 o 
  -7  13   4      608.08      685.28     66.98 o 
  -6  13   4       30.25       38.92     19.97 o 
  -5  13   4      482.85      465.24     27.31 o 
  -4  13   4      416.43      381.76     44.98 o 
  -3  13   4     1389.72     1324.72     35.74 o 
  -2  13   4      394.04      392.61     21.39 o 
  -1  13   4      330.35      330.53     13.37 o 
   0  13   4       29.18       18.12      8.69 o 
   1  13   4     1045.73     1102.08     24.33 o 
   2  13   4       28.16       43.18     12.57 o 
   3  13   4      922.80      931.92     25.72 o 
   4  13   4       15.94        0.55     13.29 o 
   5  13   4      400.67      387.25     19.85 o 
   6  13   4       10.12       22.81     16.17 o 
   7  13   4       15.33       48.05     18.41 o 
   8  13   4      190.73      199.27     41.40 o 
  -8  14   4        4.14       32.67     22.71 o 
  -7  14   4      194.83      236.35     25.71 o 
  -6  14   4      320.47      316.40     32.38 o 
  -5  14   4      206.70      175.86     21.05 o 
  -4  14   4      147.26      162.28     20.85 o 
  -3  14   4       10.51       -7.28     31.65 o 
  -2  14   4      228.81      235.13     15.63 o 
  -1  14   4       37.70       49.12     12.71 o 
   0  14   4       91.08       98.03     10.30 o 
   1  14   4        0.75       -0.52     10.94 o 
   2  14   4       98.08      126.14     14.98 o 
   3  14   4        0.56       -1.29     13.20 o 
   4  14   4       25.97        8.93     14.38 o 
   5  14   4      109.13      106.07     16.46 o 
   6  14   4       19.63        0.95     17.34 o 
   7  14   4      285.13      310.80     23.08 o 
  -7  15   4      129.84      104.34     37.93 o 
  -6  15   4        4.68      -17.69     21.85 o 
  -5  15   4       49.13       50.68     20.42 o 
  -4  15   4       21.78       20.59     42.43 o 
  -3  15   4     1425.76     1429.17     58.27 o 
  -2  15   4        0.10       13.76     14.30 o 
  -1  15   4      787.16      759.97     24.01 o 
   0  15   4       40.66       30.84     11.79 o 
   1  15   4       24.38       42.94     12.42 o 
   2  15   4       11.24       -1.24     13.01 o 
   3  15   4      760.78      743.77     26.02 o 
   4  15   4       52.05       44.18     27.94 o 
   5  15   4      771.50      729.26     27.20 o 
   6  15   4       93.31      106.87     27.92 o 
  -6  16   4      652.07      762.48     34.58 o 
  -5  16   4       17.25       15.77     27.40 o 
  -4  16   4       57.34       68.43     28.01 o 
  -3  16   4       84.17       81.05     20.41 o 
  -2  16   4     1774.41     1788.76     90.39 o 
  -1  16   4       13.52       11.86     14.36 o 
   0  16   4      924.82      906.13     26.43 o 
   1  16   4        8.31        1.13     15.18 o 
   2  16   4      416.43      448.27     18.34 o 
   3  16   4       27.09       26.28     14.63 o 
   4  16   4      557.23      602.55     24.01 o 
   5  16   4       10.34       16.21     18.00 o 
  -5  17   4      488.25      556.93     63.96 o 
  -4  17   4       63.06       81.85     23.35 o 
  -3  17   4      791.98      784.96     27.89 o 
  -2  17   4      119.21      108.48     17.71 o 
  -1  17   4      286.53      315.88     19.62 o 
   0  17   4      205.26      179.98     21.15 o 
   1  17   4      373.42      415.27     34.87 o 
   2  17   4       13.73       20.97     17.02 o 
   3  17   4      633.76      665.79     26.41 o 
   4  17   4       35.01       24.30     18.48 o 
  -3  18   4        2.70        3.01     18.24 o 
  -2  18   4      344.58      339.32     21.75 o 
  -1  18   4       48.22       32.25     16.95 o 
   0  18   4      226.50      208.73     25.35 o 
   1  18   4       59.14       30.91     22.59 o 
   2  18   4      249.72      250.97     27.28 o 
 -11   0   5       22.77       38.22     34.75 o 
  -9   0   5        1.61      -23.44     27.25 o 
  -7   0   5       62.54       69.76     14.48 o 
  -5   0   5        1.70      -13.36      9.24 o 
  -3   0   5     2224.89     2341.66     32.56 o 
  -1   0   5      423.96      427.07      9.66 o 
   1   0   5      517.25      565.40     23.90 o 
   3   0   5     2715.49     2846.40     50.10 o 
   5   0   5      190.04      265.05     16.31 o 
   7   0   5      507.36      483.82     22.62 o 
   9   0   5       80.83      116.10     18.30 o 
 -12   1   5       12.37      -11.89     37.38 o 
 -11   1   5      116.08      139.61     38.47 o 
 -10   1   5       33.02       61.08     24.84 o 
  -9   1   5     1119.11     1072.81     26.54 o 
  -8   1   5       63.48       74.18     11.88 o 
  -7   1   5     1123.75     1013.87     22.93 o 
  -6   1   5       57.46       60.84      9.46 o 
  -5   1   5     1141.98     1034.94     17.53 o 
  -4   1   5      604.93      699.76     12.10 o 
  -3   1   5     3816.79     3755.08     34.29 o 
  -2   1   5        0.58        7.46      3.72 o 
  -1   1   5      903.87      838.05     11.48 o 
   0   1   5      965.27     1115.50     13.80 o 
   1   1   5     3066.80     2999.29     35.39 o 
   2   1   5       37.04       34.28      5.61 o 
   3   1   5     6486.90     6575.09    116.63 o 
   4   1   5       16.25       21.78      5.45 o 
   5   1   5     3239.94     3210.23     46.49 o 
   6   1   5        3.92        7.56      8.56 o 
   7   1   5     2021.36     2036.91     30.63 o 
   8   1   5      337.56      318.22     13.97 o 
   9   1   5      516.02      507.20     20.07 o 
  10   1   5       17.98       28.01     27.17 o 
 -12   2   5     2026.57     2052.68     83.81 o 
 -11   2   5       25.11       37.76     34.45 o 
 -10   2   5     2327.00     2354.17     79.83 o 
  -9   2   5       29.77       23.17     14.23 o 
  -8   2   5     1864.56     1813.40     41.76 o 
  -7   2   5      591.25      505.59     20.02 o 
  -6   2   5     2580.98     2428.00     31.27 o 
  -5   2   5       91.31      107.30      7.25 o 
  -4   2   5    14319.37    14597.23    150.22 o 
  -3   2   5     1993.42     2134.50     26.18 o 
  -2   2   5    14383.71    14304.37    131.00 o 
  -1   2   5      494.53      530.30      9.21 o 
   0   2   5     7117.08     7123.48     67.25 o 
   1   2   5      138.80      135.64      6.52 o 
   2   2   5     6637.06     6196.33    150.17 o 
   3   2   5      435.99      471.45     26.84 o 
   4   2   5     6851.15     6379.76     62.39 o 
   5   2   5      277.53      324.77     11.62 o 
   6   2   5       46.62       30.25      8.28 o 
   7   2   5      482.82      497.92     14.44 o 
   8   2   5      835.59      871.30     28.58 o 
   9   2   5       51.24       48.17     17.89 o 
  10   2   5     2061.38     2285.67     54.67 o 
 -11   3   5     1484.87     1489.18     68.23 o 
 -10   3   5        2.09        5.75     16.25 o 
  -9   3   5     1175.17     1156.73     32.95 o 
  -8   3   5       13.95        2.73      9.86 o 
  -7   3   5     1644.46     1589.22     27.65 o 
  -6   3   5      298.21      292.18     11.68 o 
  -5   3   5     2202.07     2019.33     26.17 o 
  -4   3   5      453.65      459.38     10.00 o 
  -3   3   5     5687.71     5419.94     58.82 o 
  -2   3   5     1349.05     1456.11     17.56 o 
  -1   3   5     3092.33     2725.41     28.46 o 
   0   3   5      331.52      305.43     10.07 o 
   1   3   5     1520.57     1161.44     14.73 o 
   2   3   5      709.46      740.89     13.32 o 
   3   3   5    11373.80    10769.35    100.13 o 
   4   3   5      808.60      829.44     14.88 o 
   5   3   5     6036.57     5927.73     76.84 o 
   6   3   5     1317.17     1278.66     28.11 o 
   7   3   5     1212.79     1260.50     29.59 o 
   8   3   5      104.14      107.30     12.14 o 
   9   3   5     2037.04     2030.10     39.90 o 
  10   3   5        2.79       21.35     19.12 o 
 -11   4   5       69.31       51.57     35.79 o 
 -10   4   5     2818.74     2731.51    118.82 o 
  -9   4   5      171.47      170.30     24.34 o 
  -8   4   5     2410.02     2230.01     45.48 o 
  -7   4   5       54.81       78.97     11.12 o 
  -6   4   5     4318.95     4197.37     47.75 o 
  -5   4   5        4.42       -1.89      5.89 o 
  -4   4   5     7140.37     7156.37     75.40 o 
  -3   4   5      215.91      221.84      6.97 o 
  -2   4   5     2315.66     2267.00     27.74 o 
  -1   4   5        0.10        8.42      4.41 o 
   0   4   5     3755.34     3601.04     32.99 o 
   1   4   5       27.43       11.15      5.90 o 
   2   4   5     4231.18     3922.96     36.47 o 
   3   4   5        3.18        4.81      5.16 o 
   4   4   5     2393.11     2308.76     30.97 o 
   5   4   5       16.65       19.27      8.07 o 
   6   4   5     2766.49     2691.35     36.00 o 
   7   4   5      147.93      166.30     11.97 o 
   8   4   5     1596.63     1642.11     33.81 o 
   9   4   5       40.28       52.37     20.96 o 
  10   4   5     1185.48     1143.24     49.59 o 
 -11   5   5      130.47      181.85     35.75 o 
 -10   5   5       54.82       66.07     18.91 o 
  -9   5   5       29.59       24.11     16.08 o 
  -8   5   5     1254.13     1250.72     33.82 o 
  -7   5   5     3348.34     3246.92     46.28 o 
  -6   5   5      779.48      734.70     15.04 o 
  -5   5   5      669.00      664.68     16.16 o 
  -4   5   5      248.19      280.90     10.73 o 
  -3   5   5        5.60        1.91      7.45 o 
  -2   5   5       42.09       46.28      5.97 o 
  -1   5   5     1173.08     1160.75     15.64 o 
   0   5   5        2.24        4.86      3.82 o 
   1   5   5       39.24       33.30      4.46 o 
   2   5   5        5.45        4.79      4.85 o 
   3   5   5      634.58      625.88     12.06 o 
   4   5   5      210.80      221.83      8.49 o 
   5   5   5      157.66      150.09     13.01 o 
   6   5   5     1268.67     1285.39     29.33 o 
   7   5   5      653.18      642.13     19.73 o 
   8   5   5      122.91      117.77     15.59 o 
   9   5   5      112.45      119.55     17.17 o 
  10   5   5       82.57      117.29     23.62 o 
 -11   6   5        7.75       -2.90     32.00 o 
 -10   6   5      846.81      862.40     33.01 o 
  -9   6   5      188.28      179.92     22.42 o 
  -8   6   5      118.92      116.50     17.36 o 
  -7   6   5      136.14      147.13     16.44 o 
  -6   6   5      173.91      151.06      8.67 o 
  -5   6   5       27.60       19.56      6.94 o 
  -4   6   5      318.15      306.73     11.36 o 
  -3   6   5     1106.83     1170.12     18.15 o 
  -2   6   5     1083.82     1105.83     16.01 o 
  -1   6   5      382.34      452.12     10.59 o 
   0   6   5      861.62      913.41     12.79 o 
   1   6   5       20.83       19.77      5.16 o 
   2   6   5      222.38      214.72      7.20 o 
   3   6   5     1052.56     1015.46     15.30 o 
   4   6   5      421.05      405.94     11.00 o 
   5   6   5       17.88       14.77      7.06 o 
   6   6   5       11.36       16.58     11.89 o 
   7   6   5      201.12      175.41     16.57 o 
   8   6   5        8.83       18.38     14.22 o 
   9   6   5      400.00      404.54     27.54 o 
  10   6   5      389.20      460.73     29.27 o 
 -11   7   5      508.65      524.84     29.84 o 
 -10   7   5      494.91      485.13     26.22 o 
  -9   7   5      600.56      625.46     28.90 o 
  -8   7   5       10.47       27.82     20.14 o 
  -7   7   5     2078.22     2008.86     43.44 o 
  -6   7   5      561.34      537.20     23.65 o 
  -5   7   5     4997.85     4912.04     54.78 o 
  -4   7   5      223.68      257.10      8.05 o 
  -3   7   5     3114.86     2993.77     33.75 o 
  -2   7   5      177.65      197.13      7.81 o 
  -1   7   5     1778.52     1678.29     21.22 o 
   0   7   5       70.80       90.39      5.23 o 
   1   7   5     1049.38      957.16     14.52 o 
   2   7   5      167.44      186.64     12.36 o 
   3   7   5     4041.00     3840.34     39.91 o 
   4   7   5      223.31      224.82      8.46 o 
   5   7   5     3214.77     3120.24     47.13 o 
   6   7   5     1039.54     1021.42     25.71 o 
   7   7   5      395.99      400.73     19.01 o 
   8   7   5        3.51        9.55     14.60 o 
   9   7   5     2159.61     2311.02     74.93 o 
  10   7   5       11.02       23.35     22.95 o 
 -10   8   5      965.76      968.28     37.50 o 
  -9   8   5       10.82       13.30     17.45 o 
  -8   8   5     3345.79     3444.98     64.30 o 
  -7   8   5        1.08       15.63     14.87 o 
  -6   8   5     3705.19     3774.71     93.58 o 
  -5   8   5      285.72      273.22     16.76 o 
  -4   8   5     3034.79     2964.67     36.39 o 
  -3   8   5      453.42      456.82     11.47 o 
  -2   8   5     3577.44     3431.87     40.47 o 
  -1   8   5     2308.41     2381.36     31.24 o 
   0   8   5      592.31      502.32     10.31 o 
   1   8   5      108.92      114.06      6.25 o 
   2   8   5     5219.36     5007.02     49.97 o 
   3   8   5       67.65       87.17      6.84 o 
   4   8   5     4349.38     4084.60     57.08 o 
   5   8   5     1081.83      996.45     35.98 o 
   6   8   5     3369.49     3324.90     51.62 o 
   7   8   5        8.78       27.42     14.45 o 
   8   8   5     1618.37     1587.34     44.47 o 
   9   8   5        6.61      -22.38     20.38 o 
 -10   9   5       28.92       36.26     21.87 o 
  -9   9   5      231.13      267.80     24.09 o 
  -8   9   5      191.29      191.24     21.37 o 
  -7   9   5     1904.35     1834.82     43.15 o 
  -6   9   5      107.67      101.87     16.26 o 
  -5   9   5     3045.96     2906.63     65.18 o 
  -4   9   5        0.15       -2.75      7.97 o 
  -3   9   5     2915.87     2793.15     30.76 o 
  -2   9   5        0.10       -0.31      7.65 o 
  -1   9   5     1010.16      967.63     21.21 o 
   0   9   5      350.85      340.09     11.17 o 
   1   9   5     1237.68     1203.31     18.64 o 
   2   9   5      245.87      251.38      8.75 o 
   3   9   5     2548.82     2520.72     33.01 o 
   4   9   5      844.55      814.69     22.20 o 
   5   9   5      555.81      615.43     25.92 o 
   6   9   5      431.82      432.85     19.27 o 
   7   9   5      917.67      949.37     28.77 o 
   8   9   5       18.45       16.10     22.33 o 
   9   9   5      837.04      901.14     53.04 o 
 -10  10   5      258.19      284.05     41.59 o 
  -9  10   5       17.32       33.63     21.30 o 
  -8  10   5      853.49      884.32     34.32 o 
  -7  10   5       22.30       12.01     17.71 o 
  -6  10   5      766.97      775.39     28.58 o 
  -5  10   5      263.17      301.34     19.15 o 
  -4  10   5      305.37      284.13     25.54 o 
  -3  10   5     1158.90     1168.31     24.94 o 
  -2  10   5     1853.27     1892.11     26.63 o 
  -1  10   5        6.18        8.69      7.22 o 
   0  10   5     1645.94     1630.92     21.67 o 
   1  10   5        7.12        4.56      6.86 o 
   2  10   5     2951.64     2934.40     37.08 o 
   3  10   5        3.15        4.71     11.27 o 
   4  10   5     2485.00     2469.67     40.89 o 
   5  10   5      100.65      138.28     18.78 o 
   6  10   5      399.48      397.80     19.01 o 
   7  10   5      151.72      114.14     22.18 o 
   8  10   5      767.48      753.85     35.48 o 
   9  10   5       16.42       31.68     24.69 o 
  -9  11   5       12.57      -17.39     21.52 o 
  -8  11   5       51.33       32.94     25.74 o 
  -7  11   5       21.90       54.52     19.65 o 
  -6  11   5      732.14      743.45     29.34 o 
  -5  11   5       51.12       65.42     24.28 o 
  -4  11   5       14.11        9.41     14.71 o 
  -3  11   5      179.85      189.30     17.15 o 
  -2  11   5      734.64      719.79     16.49 o 
  -1  11   5     1537.84     1519.18     21.50 o 
   0  11   5      540.65      534.58     23.77 o 
   1  11   5      475.85      480.40     13.15 o 
   2  11   5      813.99      862.68     22.64 o 
   3  11   5      636.73      638.20     21.52 o 
   4  11   5        2.93       -3.16     12.90 o 
   5  11   5      307.58      306.10     18.03 o 
   6  11   5      182.46      215.93     18.64 o 
   7  11   5       18.63       49.58     47.89 o 
   8  11   5      210.65      292.89     29.48 o 
  -9  12   5        1.47      -27.52     56.53 o 
  -8  12   5      371.17      410.16     26.83 o 
  -7  12   5        7.13      -13.21     27.44 o 
  -6  12   5      195.78      210.17     20.92 o 
  -5  12   5        1.85       -7.02     17.35 o 
  -4  12   5      730.42      660.90     27.13 o 
  -3  12   5      125.66      136.42     17.39 o 
  -2  12   5     6020.99     5922.42     77.06 o 
  -1  12   5       73.23       49.88     10.11 o 
   0  12   5      640.33      646.71     17.24 o 
   1  12   5      578.71      577.74     18.80 o 
   2  12   5      916.22      938.44     31.22 o 
   3  12   5        8.60       20.77     12.31 o 
   4  12   5      297.09      307.70     17.13 o 
   5  12   5      214.11      235.48     17.52 o 
   6  12   5       20.19       12.08     20.23 o 
   7  12   5       84.86       78.61     33.80 o 
   8  12   5      355.65      367.87     30.54 o 
  -8  13   5        4.60       -8.38     20.76 o 
  -7  13   5     1838.75     1980.02     59.72 o 
  -6  13   5        2.18       25.55     19.03 o 
  -5  13   5     1321.34     1345.64     38.08 o 
  -4  13   5       66.81       42.65     18.86 o 
  -3  13   5      351.47      420.81     26.48 o 
  -2  13   5      101.01      104.91     17.38 o 
  -1  13   5       79.96       97.39     13.65 o 
   0  13   5      158.30      151.02     12.01 o 
   1  13   5     1921.09     1897.42     43.22 o 
   2  13   5        8.47        5.24     15.11 o 
   3  13   5     2192.98     2081.89     38.07 o 
   4  13   5       25.89       34.58     13.89 o 
   5  13   5      974.78     1047.99     88.73 o 
   6  13   5      251.57      266.41     27.74 o 
   7  13   5     1480.44     1539.64     47.97 o 
  -7  14   5       31.57       -1.12     22.51 o 
  -6  14   5     1809.92     1776.04     47.21 o 
  -5  14   5       36.82       12.66     20.15 o 
  -4  14   5      584.07      583.69     27.53 o 
  -3  14   5      130.85      125.31     27.02 o 
  -2  14   5     2589.73     2459.69     56.50 o 
  -1  14   5        2.36       -9.16     12.54 o 
   0  14   5     2402.90     2306.86     34.06 o 
   1  14   5       64.49       45.03     14.92 o 
   2  14   5      981.99      970.21     23.85 o 
   3  14   5       78.79       85.18     14.91 o 
   4  14   5      760.94      824.93     26.53 o 
   5  14   5        5.01       -3.58     21.32 o 
   6  14   5      233.81      263.81     35.06 o 
  -7  15   5       17.38       13.66     22.38 o 
  -6  15   5      238.21      210.15     26.23 o 
  -5  15   5      389.80      391.28     27.50 o 
  -4  15   5       57.01       61.90     34.68 o 
  -3  15   5      729.99      734.19     32.58 o 
  -2  15   5      132.09      138.17     16.17 o 
  -1  15   5      414.11      409.91     30.45 o 
   0  15   5       41.69       35.62     20.53 o 
   1  15   5      510.14      494.60     18.48 o 
   2  15   5       89.23       64.66     13.84 o 
   3  15   5      660.05      667.99     21.97 o 
   4  15   5       11.57       25.97     21.39 o 
   5  15   5      820.26      854.22     41.69 o 
  -5  16   5       13.37      -26.26     21.33 o 
  -4  16   5      294.18      238.57     59.61 o 
  -3  16   5       45.61       70.82     17.05 o 
  -2  16   5       13.20       23.64     16.11 o 
  -1  16   5        0.78       10.55     15.01 o 
   0  16   5        9.08       17.68     19.38 o 
   1  16   5      125.37      144.16     17.50 o 
   2  16   5       69.92       75.71     15.02 o 
   3  16   5       54.78       34.13     19.43 o 
   4  16   5       19.57       11.05     39.48 o 
  -4  17   5      253.48      212.42     26.52 o 
  -3  17   5      113.53      137.61     19.12 o 
  -2  17   5        0.66       24.48     16.71 o 
  -1  17   5        2.38       -9.39     15.86 o 
   0  17   5        5.56       -4.03     20.48 o 
   1  17   5        9.86        4.59     20.51 o 
   2  17   5        0.29      -34.69     23.13 o 
   3  17   5      132.59      135.51     21.82 o 
  -1  18   5       14.01      -14.39     23.13 o 
   0  18   5      936.47      994.08     44.35 o 
 -10   0   6     2285.23     2362.04     81.76 o 
  -8   0   6      677.46      659.53     43.03 o 
  -6   0   6     4605.43     4433.48     73.71 o 
  -4   0   6     5808.28     5566.15     70.74 o 
  -2   0   6      237.17      181.09     10.90 o 
   0   0   6     9799.53     9307.14    199.83 o 
   2   0   6     2687.57     2393.18     54.61 o 
   4   0   6     4505.72     4481.63     75.51 o 
   6   0   6     7122.13     7150.37    112.14 o 
   8   0   6     2990.24     3084.89     59.62 o 
 -11   1   6      826.05      972.74     60.95 o 
 -10   1   6       24.53      -31.35     31.44 o 
  -9   1   6     2529.72     2492.75     92.01 o 
  -8   1   6      510.51      484.15     38.43 o 
  -7   1   6     6561.61     6388.28     84.14 o 
  -6   1   6        9.19        5.33      7.84 o 
  -5   1   6      946.39      849.53     17.18 o 
  -4   1   6       52.94       58.13      5.95 o 
  -3   1   6     3258.58     3045.75     29.12 o 
  -2   1   6     1264.76     1343.09     16.87 o 
  -1   1   6    10808.21    10666.32     99.15 o 
   0   1   6      244.43      317.44     21.02 o 
   1   1   6     2101.49     1806.36     20.94 o 
   2   1   6     1020.77     1107.13     20.28 o 
   3   1   6     3592.64     3370.88     41.67 o 
   4   1   6      425.16      385.25     18.84 o 
   5   1   6      946.86      882.45     22.56 o 
   6   1   6      463.49      467.47     19.39 o 
   7   1   6     1563.35     1618.95     27.45 o 
   8   1   6       22.75       32.28     11.64 o 
   9   1   6     1608.90     1614.66     34.74 o 
  10   1   6      101.25      126.59     30.77 o 
 -11   2   6        2.26      -17.58     34.75 o 
 -10   2   6       17.28       16.37     31.35 o 
  -9   2   6       19.84       22.18     17.86 o 
  -8   2   6     3033.17     2898.30     44.02 o 
  -7   2   6     3370.85     3209.48     46.00 o 
  -6   2   6     2124.40     2051.75     32.58 o 
  -5   2   6      186.89      164.11      8.45 o 
  -4   2   6     2152.15     2135.57     24.90 o 
  -3   2   6      770.76      756.24     12.45 o 
  -2   2   6     2200.37     2161.91     24.22 o 
  -1   2   6      946.22     1008.21     14.05 o 
   0   2   6      611.28      611.71     10.78 o 
   1   2   6     1315.45     1362.78     17.41 o 
   2   2   6     2265.78     2325.91     30.66 o 
   3   2   6     2620.01     2589.19     39.79 o 
   4   2   6     1289.05     1196.53     31.39 o 
   5   2   6      223.72      210.92     22.75 o 
   6   2   6      846.76      852.68     23.30 o 
   7   2   6      456.06      477.94     16.03 o 
   8   2   6     1361.33     1361.89     30.66 o 
   9   2   6       92.86      103.18     18.94 o 
  10   2   6       67.77       63.48     21.16 o 
 -11   3   6       44.32       50.44     36.88 o 
 -10   3   6      176.97      183.48     36.04 o 
  -9   3   6      648.62      634.15     35.50 o 
  -8   3   6       82.57       82.22     11.74 o 
  -7   3   6     2578.26     2466.54     50.19 o 
  -6   3   6      605.59      581.81     14.51 o 
  -5   3   6      340.29      359.11     13.41 o 
  -4   3   6      552.49      559.38     14.08 o 
  -3   3   6       62.09       58.20      5.85 o 
  -2   3   6      108.48      114.13      6.13 o 
  -1   3   6      487.54      463.17     10.65 o 
   0   3   6      600.78      675.30     11.69 o 
   1   3   6      596.24      641.45     11.71 o 
   2   3   6      517.56      475.14     12.09 o 
   3   3   6       17.08       11.68      8.22 o 
   4   3   6      225.81      232.24      9.75 o 
   5   3   6      204.10      205.94     16.78 o 
   6   3   6      305.16      308.72     15.58 o 
   7   3   6      170.97      180.47     12.71 o 
   8   3   6      238.38      269.89     16.90 o 
   9   3   6      357.63      421.46     29.11 o 
  10   3   6      391.27      420.51     66.46 o 
 -11   4   6       45.43       91.59     37.97 o 
 -10   4   6      447.28      464.53     26.00 o 
  -9   4   6      156.78      165.61     36.98 o 
  -8   4   6      692.93      681.04     20.93 o 
  -7   4   6        9.25       -0.01      9.82 o 
  -6   4   6     1205.48     1190.64     20.03 o 
  -5   4   6       95.08      102.78      7.92 o 
  -4   4   6     1095.16     1013.33     17.42 o 
  -3   4   6      982.76     1015.94     16.84 o 
  -2   4   6     2563.29     2450.41     27.26 o 
  -1   4   6      374.76      341.78      9.43 o 
   0   4   6     3767.94     3705.31     34.25 o 
   1   4   6       11.41       13.70      4.06 o 
   2   4   6     1311.80     1147.21     36.88 o 
   3   4   6      287.18      265.87      8.76 o 
   4   4   6     2943.77     2702.61     31.36 o 
   5   4   6        9.63        2.09      8.75 o 
   6   4   6     4272.91     4325.68     61.66 o 
   7   4   6     1316.53     1318.50     29.76 o 
   8   4   6     2394.69     2311.17     86.63 o 
   9   4   6       66.60       79.19     21.24 o 
  10   4   6      322.20      329.24     27.41 o 
 -11   5   6      362.72      454.11     46.22 o 
 -10   5   6      268.14      291.60     22.96 o 
  -9   5   6     2856.05     2748.57     55.72 o 
  -8   5   6      146.58      148.27     17.06 o 
  -7   5   6     5297.44     4898.55     65.37 o 
  -6   5   6        0.35        2.96      7.55 o 
  -5   5   6     4003.81     3888.88     45.32 o 
  -4   5   6     1141.89     1092.26     21.03 o 
  -3   5   6     2848.72     2712.86     33.60 o 
  -2   5   6      318.39      310.98     15.22 o 
  -1   5   6     4930.87     4792.42     48.23 o 
   0   5   6       52.83       54.72      4.75 o 
   1   5   6     6676.10     6540.38     63.44 o 
   2   5   6      111.86      117.05      6.18 o 
   3   5   6     2729.03     2670.80     30.21 o 
   4   5   6      390.85      381.26     22.32 o 
   5   5   6      900.61      853.75     21.45 o 
   6   5   6      781.15      801.18     29.44 o 
   7   5   6     1110.68     1088.40     41.78 o 
   8   5   6      448.37      422.24     24.51 o 
   9   5   6      413.23      373.01     27.48 o 
 -11   6   6       84.08       71.62     23.16 o 
 -10   6   6      176.36      206.71     29.01 o 
  -9   6   6      227.17      161.88     19.09 o 
  -8   6   6     3496.17     3469.52     64.09 o 
  -7   6   6      141.60      105.32     15.69 o 
  -6   6   6     1702.79     1715.52     25.30 o 
  -5   6   6       24.40       26.71      7.76 o 
  -4   6   6     2484.95     2397.61     30.84 o 
  -3   6   6      672.63      639.27     14.50 o 
  -2   6   6     7143.02     7009.05     68.17 o 
  -1   6   6      170.39      173.49      7.72 o 
   0   6   6     2803.49     2632.41     26.70 o 
   1   6   6        7.29        8.30      4.81 o 
   2   6   6     7036.15     6693.15     64.92 o 
   3   6   6        4.31        3.09     10.35 o 
   4   6   6     2769.73     2567.98     34.31 o 
   5   6   6        7.14       25.65     10.36 o 
   6   6   6      643.12      690.46     29.75 o 
   7   6   6       63.09       51.92     18.53 o 
   8   6   6     3440.97     3571.66    129.06 o 
   9   6   6      138.67      174.93     22.98 o 
 -10   7   6      274.06      273.63     24.26 o 
  -9   7   6      608.55      599.95     28.93 o 
  -8   7   6        0.20      -11.39     16.29 o 
  -7   7   6      570.41      537.66     24.74 o 
  -6   7   6      383.04      359.26     19.93 o 
  -5   7   6      776.23      699.05     15.96 o 
  -4   7   6      161.13      148.83      9.11 o 
  -3   7   6     1985.48     1934.46     26.80 o 
  -2   7   6      209.69      226.29      8.93 o 
  -1   7   6     1723.41     1715.44     18.37 o 
   0   7   6     1211.82     1131.51     15.55 o 
   1   7   6     3390.25     3255.07     31.88 o 
   2   7   6     1018.63      922.96     15.19 o 
   3   7   6     1733.57     1723.99     26.12 o 
   4   7   6      760.86      715.61     17.04 o 
   5   7   6      117.05      138.31     18.57 o 
   6   7   6        1.75      -18.94     16.52 o 
   7   7   6      143.03      123.63     21.73 o 
   8   7   6       23.19       15.84     20.37 o 
   9   7   6      668.51      674.95     33.62 o 
 -10   8   6      319.83      304.29     28.09 o 
  -9   8   6       79.42      115.92     20.87 o 
  -8   8   6       93.98       65.89     17.78 o 
  -7   8   6       31.71       26.89     16.66 o 
  -6   8   6      686.96      680.04     25.97 o 
  -5   8   6      215.89      227.40     10.81 o 
  -4   8   6      389.24      422.42     14.40 o 
  -3   8   6       56.54       49.00      7.82 o 
  -2   8   6      412.50      430.71     13.88 o 
  -1   8   6       13.79       12.66      5.49 o 
   0   8   6     1399.26     1371.89     20.83 o 
   1   8   6      214.34      213.76      7.98 o 
   2   8   6      696.99      670.60     13.46 o 
   3   8   6      417.59      410.95     13.49 o 
   4   8   6       54.71       47.60     16.64 o 
   5   8   6       99.04       91.01     19.13 o 
   6   8   6      772.66      712.62     31.88 o 
   7   8   6        4.34       -8.19     20.27 o 
   8   8   6       27.16       19.74     21.66 o 
   9   8   6      116.11      104.84     24.89 o 
 -10   9   6      182.41      162.87     24.69 o 
  -9   9   6     1047.23     1114.60     45.44 o 
  -8   9   6       77.50       86.82     19.99 o 
  -7   9   6      297.86      295.42     35.46 o 
  -6   9   6       77.18       78.69     17.43 o 
  -5   9   6     1078.19     1036.14     31.38 o 
  -4   9   6      190.88      189.94     11.17 o 
  -3   9   6       71.09       76.82      8.29 o 
  -2   9   6      816.25      813.82     19.97 o 
  -1   9   6      485.88      498.96     16.21 o 
   0   9   6     1068.52     1061.38     15.70 o 
   1   9   6     4453.02     4382.27     41.55 o 
   2   9   6     2607.07     2543.45     29.82 o 
   3   9   6      274.01      310.80     21.77 o 
   4   9   6       76.86       69.63     16.93 o 
   5   9   6      270.35      328.57     25.91 o 
   6   9   6       61.93       72.08     20.00 o 
   7   9   6      149.47      161.20     22.34 o 
   8   9   6       63.38       50.33     23.69 o 
  -9  10   6       70.15       57.53     21.95 o 
  -8  10   6     1485.98     1578.89     42.53 o 
  -7  10   6      197.53      196.39     20.39 o 
  -6  10   6     1277.23     1284.34     35.78 o 
  -5  10   6       16.97       28.65     22.73 o 
  -4  10   6      457.24      493.54     22.93 o 
  -3  10   6      515.18      507.29     15.69 o 
  -2  10   6     6668.38     6594.14     83.51 o 
  -1  10   6     3266.56     3149.35     35.03 o 
   0  10   6     4510.14     4368.29     47.35 o 
   1  10   6       84.90       73.63      8.15 o 
   2  10   6     2781.18     2660.05     35.19 o 
   3  10   6        5.49       16.24     16.99 o 
   4  10   6      536.06      531.45     26.99 o 
   5  10   6      105.33       88.80     22.31 o 
   6  10   6      782.68      830.32     34.50 o 
   7  10   6      383.24      347.36     28.26 o 
   8  10   6     1118.82     1272.91     45.15 o 
  -9  11   6     1216.35     1273.56     51.22 o 
  -8  11   6      149.72      184.52     37.49 o 
  -7  11   6     2637.29     2564.46     64.28 o 
  -6  11   6       13.04       20.88     18.59 o 
  -5  11   6     1460.68     1489.90     38.48 o 
  -4  11   6      200.55      197.29     19.35 o 
  -3  11   6      776.73      830.68     28.31 o 
  -2  11   6     1369.47     1339.40     26.66 o 
  -1  11   6       39.70       40.59      9.58 o 
   0  11   6      945.09      911.91     17.19 o 
   1  11   6     1084.55     1124.84     22.01 o 
   2  11   6       73.55       88.37     14.63 o 
   3  11   6     1901.26     1805.92     78.26 o 
   4  11   6       23.98       52.05     18.08 o 
   5  11   6      861.05      889.84     48.10 o 
   6  11   6        0.04       -8.80     20.39 o 
   7  11   6      636.37      622.45     46.55 o 
  -8  12   6      129.08      177.15     29.81 o 
  -7  12   6        1.49       55.25     20.02 o 
  -6  12   6      940.17      932.18     33.58 o 
  -5  12   6       21.21       37.80     18.11 o 
  -4  12   6     1666.54     1622.36     40.16 o 
  -3  12   6        8.92       -0.53     15.75 o 
  -2  12   6      843.43      822.33     32.02 o 
  -1  12   6       14.97       -5.19      9.69 o 
   0  12   6     1254.04     1265.90     20.71 o 
   1  12   6     1053.33      993.92     26.40 o 
   2  12   6     2550.42     2515.42     51.24 o 
   3  12   6        2.38      -10.47     17.23 o 
   4  12   6      843.02      802.43     33.09 o 
   5  12   6        1.08      -28.94     19.98 o 
   6  12   6      530.78      507.78     29.97 o 
   7  12   6        1.22       27.04     31.42 o 
  -8  13   6      158.71      188.88     26.20 o 
  -7  13   6      354.52      350.08     27.47 o 
  -6  13   6        2.12        4.39     25.85 o 
  -5  13   6      308.60      341.82     25.22 o 
  -4  13   6        0.49       38.10     19.62 o 
  -3  13   6      415.28      445.30     23.99 o 
  -2  13   6      282.29      274.60     16.28 o 
  -1  13   6      201.85      187.25     17.32 o 
   0  13   6       39.88       28.10     13.30 o 
   1  13   6      124.59      135.33     15.61 o 
   2  13   6      142.58      150.98     16.89 o 
   3  13   6      415.17      385.85     25.94 o 
   4  13   6      686.42      687.89     48.25 o 
   5  13   6      180.58      183.97     26.24 o 
   6  13   6       50.41       24.55     23.56 o 
  -7  14   6       42.13       55.49     21.69 o 
  -6  14   6       37.17       44.25     23.00 o 
  -5  14   6        0.22       22.51     22.50 o 
  -4  14   6       60.53       84.21     34.75 o 
  -3  14   6      109.10       81.23     21.03 o 
  -2  14   6       53.53       62.99     14.59 o 
  -1  14   6      118.35       67.61     31.23 o 
   0  14   6       94.77      102.00     16.19 o 
   1  14   6      175.95      164.56     24.72 o 
   2  14   6      101.11       79.54     25.31 o 
   3  14   6        9.94        8.23     19.04 o 
   4  14   6        2.71      -11.34     21.04 o 
   5  14   6       49.60       14.43     23.02 o 
  -6  15   6        0.47       29.50     22.13 o 
  -5  15   6       31.74       43.01     22.11 o 
  -4  15   6        1.24        1.83     20.50 o 
  -3  15   6      395.04      387.40     20.71 o 
  -2  15   6       77.31       78.24     32.90 o 
  -1  15   6       21.87       24.24     32.61 o 
   0  15   6        0.19      -18.00     30.89 o 
   1  15   6      286.63      299.85     19.82 o 
   2  15   6       29.18       48.90     21.22 o 
   3  15   6     1102.80     1095.80     59.82 o 
   4  15   6       41.08       70.78     36.55 o 
  -5  16   6        7.57       16.14     22.91 o 
  -4  16   6      963.35      955.87     39.68 o 
  -3  16   6       67.09      108.11     24.58 o 
  -2  16   6     1254.30     1219.55     60.99 o 
  -1  16   6        8.13      -32.57     33.74 o 
   0  16   6      400.30      408.74     44.46 o 
   1  16   6       46.37       59.83     22.87 o 
   2  16   6      808.87      818.67     30.96 o 
   3  16   6       52.35       23.65     20.15 o 
  -3  17   6       50.03       24.45     24.47 o 
  -2  17   6       18.17       31.06     36.59 o 
  -1  17   6      388.64      411.16     46.05 o 
   0  17   6       12.73      -21.39     36.75 o 
   1  17   6      816.96      859.38     57.18 o 
  -9   0   7        7.56        3.30     30.29 o 
  -7   0   7     2109.99     2091.04     45.03 o 
  -5   0   7      128.16      133.41     10.34 o 
  -3   0   7       97.68       88.16      8.14 o 
  -1   0   7      983.88     1005.37     27.23 o 
   1   0   7      518.05      508.87     24.97 o 
   3   0   7      167.33      178.18     15.04 o 
   5   0   7       31.11       30.01     19.72 o 
   7   0   7      522.03      545.44     25.31 o 
   9   0   7      207.97      155.68     30.68 o 
 -11   1   7      586.37      578.19     50.90 o 
 -10   1   7      201.79      193.81     23.17 o 
  -9   1   7      725.56      679.68     61.77 o 
  -8   1   7      461.52      472.91     20.48 o 
  -7   1   7     2440.06     2395.95     37.86 o 
  -6   1   7       17.83       29.08      7.08 o 
  -5   1   7     2113.77     2100.63     23.72 o 
  -4   1   7     1337.36     1414.57     17.52 o 
  -3   1   7     2693.14     2684.46     29.89 o 
  -2   1   7     1018.19     1041.55     15.39 o 
  -1   1   7     4495.38     4403.99     44.38 o 
   0   1   7       16.39       12.87      6.65 o 
   1   1   7     1975.02     1961.19     27.87 o 
   2   1   7       23.13       24.85      7.57 o 
   3   1   7     1271.99     1197.42     21.83 o 
   4   1   7      264.85      268.83     12.31 o 
   5   1   7       55.52       34.76     12.15 o 
   6   1   7      853.64      869.95     20.84 o 
   7   1   7      781.43      814.44     21.88 o 
   8   1   7      117.92      117.96     13.85 o 
   9   1   7      233.13      245.04     18.91 o 
 -11   2   7        4.96       34.24     38.35 o 
 -10   2   7      847.28      860.88     55.72 o 
  -9   2   7      144.41      133.47     19.36 o 
  -8   2   7     3122.36     3231.47     61.82 o 
  -7   2   7     1955.95     1941.80     42.50 o 
  -6   2   7     1288.61     1229.13     27.27 o 
  -5   2   7       72.74       61.65      7.06 o 
  -4   2   7     2252.49     2124.32     29.19 o 
  -3   2   7      139.65      163.95      7.44 o 
  -2   2   7     3277.05     3169.51     33.89 o 
  -1   2   7       51.75       66.62      9.58 o 
   0   2   7     2297.75     2121.09     34.80 o 
   1   2   7      219.13      224.09      7.88 o 
   2   2   7     5141.58     5011.73     58.46 o 
   3   2   7        5.27        7.14      8.10 o 
   4   2   7     3127.75     3072.30     58.68 o 
   5   2   7        0.35       -7.44      9.04 o 
   6   2   7     2604.64     2668.47     44.14 o 
   7   2   7       31.73       29.63     11.52 o 
   8   2   7     2023.66     2001.15     66.09 o 
   9   2   7        7.94       12.50     19.80 o 
 -11   3   7     2643.04     2625.23     92.22 o 
 -10   3   7       23.83      -26.71     31.81 o 
  -9   3   7     2771.74     2772.33     86.61 o 
  -8   3   7        8.45       25.21     17.58 o 
  -7   3   7     2852.07     2819.20     43.15 o 
  -6   3   7       44.55       46.19      9.89 o 
  -5   3   7     2052.25     2005.09     25.20 o 
  -4   3   7      275.61      276.87      9.18 o 
  -3   3   7     5557.19     5352.03     54.64 o 
  -2   3   7      321.59      332.51     10.14 o 
  -1   3   7     8324.54     8124.62     77.82 o 
   0   3   7       83.91       77.23      6.42 o 
   1   3   7     4892.25     4757.36     48.52 o 
   2   3   7        4.05        6.89      7.73 o 
   3   3   7     4815.90     4744.92     65.89 o 
   4   3   7       70.08       73.55      9.83 o 
   5   3   7      679.06      698.41     36.13 o 
   6   3   7       17.47        5.79     13.18 o 
   7   3   7     1488.96     1496.54     32.86 o 
   8   3   7        0.44       -2.65     14.33 o 
   9   3   7     1593.28     1674.83     95.40 o 
 -11   4   7       41.53       55.26     37.01 o 
 -10   4   7      760.24      792.22     34.45 o 
  -9   4   7        5.63      -24.93     16.62 o 
  -8   4   7      587.39      535.14     20.01 o 
  -7   4   7      118.33      119.31     12.00 o 
  -6   4   7     2329.39     2265.90     36.27 o 
  -5   4   7       36.99       37.07     17.67 o 
  -4   4   7     2521.15     2453.87     28.66 o 
  -3   4   7      434.53      433.02     11.49 o 
  -2   4   7      889.97      813.28     14.26 o 
  -1   4   7        3.59        2.72      8.62 o 
   0   4   7     3745.11     3511.17     37.49 o 
   1   4   7       26.69       21.56      6.29 o 
   2   4   7      192.78      161.89     15.43 o 
   3   4   7       34.75       35.67      9.03 o 
   4   4   7      588.48      562.12     17.19 o 
   5   4   7      115.35      106.29     11.17 o 
   6   4   7     2399.34     2375.23     51.79 o 
   7   4   7      483.79      458.08     26.55 o 
   8   4   7     1034.58     1001.61     37.30 o 
   9   4   7       28.98       40.23     22.03 o 
 -10   5   7      171.10      151.05     22.95 o 
  -9   5   7      849.18      919.86     36.19 o 
  -8   5   7        5.00       -9.58     14.85 o 
  -7   5   7       64.77       64.69     10.02 o 
  -6   5   7       16.20       -2.30      9.97 o 
  -5   5   7      123.71      139.00     14.64 o 
  -4   5   7      220.62      241.39     11.38 o 
  -3   5   7     2324.18     2334.54     27.68 o 
  -2   5   7       39.85       34.66      6.96 o 
  -1   5   7      569.71      556.07     12.41 o 
   0   5   7      250.63      235.43      8.80 o 
   1   5   7       47.02       41.04      8.18 o 
   2   5   7       31.25       33.32      9.25 o 
   3   5   7     1881.20     1800.47     27.75 o 
   4   5   7       82.05       69.91     12.95 o 
   5   5   7     3334.93     3120.08     41.61 o 
   6   5   7      656.93      771.80     30.43 o 
   7   5   7     1061.50      982.09     36.48 o 
   8   5   7      301.40      327.25     25.63 o 
   9   5   7       44.11       60.24     32.59 o 
 -10   6   7      157.82      197.65     23.09 o 
  -9   6   7       52.22       50.17     18.98 o 
  -8   6   7       11.86       10.31     15.95 o 
  -7   6   7      389.99      395.02     22.08 o 
  -6   6   7      283.37      300.31     12.00 o 
  -5   6   7      126.33      121.11     11.44 o 
  -4   6   7       20.18       19.11      9.47 o 
  -3   6   7      213.39      213.97     11.43 o 
  -2   6   7      509.39      539.24     12.96 o 
  -1   6   7      285.37      324.94     13.56 o 
   0   6   7      594.41      546.12     13.56 o 
   1   6   7     3426.35     3361.96     44.60 o 
   2   6   7     1312.31     1201.43     21.32 o 
   3   6   7       24.53       25.40      9.24 o 
   4   6   7      875.84      869.51     19.83 o 
   5   6   7        2.58       -5.36     11.83 o 
   6   6   7      539.07      511.66     25.85 o 
   7   6   7      541.87      504.77     27.12 o 
   8   6   7      462.03      411.92     28.10 o 
   9   6   7       60.77       33.71     21.43 o 
 -10   7   7      266.97      316.19     26.18 o 
  -9   7   7     2631.27     2721.34     58.22 o 
  -8   7   7      117.93      112.71     19.77 o 
  -7   7   7     1377.66     1344.69     36.64 o 
  -6   7   7      164.72      160.96     10.67 o 
  -5   7   7      884.39      911.17     19.00 o 
  -4   7   7        2.72       -3.29     12.60 o 
  -3   7   7     2779.04     2769.75     36.01 o 
  -2   7   7       43.08       50.07      8.27 o 
  -1   7   7     3163.78     3050.46     36.87 o 
   0   7   7       63.78       48.09      7.00 o 
   1   7   7     2194.12     2217.23     25.73 o 
   2   7   7      138.36      166.80     10.46 o 
   3   7   7      415.89      416.01     19.20 o 
   4   7   7        2.49        5.08      9.22 o 
   5   7   7     1279.94     1181.44     40.04 o 
   6   7   7      138.05      150.64     21.65 o 
   7   7   7     1399.14     1328.03     45.82 o 
   8   7   7       17.46        5.51     22.21 o 
 -10   8   7      449.12      481.36     29.44 o 
  -9   8   7        8.25       20.43     20.30 o 
  -8   8   7     1099.06     1083.70     35.07 o 
  -7   8   7       18.88       16.88     19.36 o 
  -6   8   7     1592.56     1574.54     54.32 o 
  -5   8   7        1.93        4.33      9.50 o 
  -4   8   7     1964.77     1966.25     54.04 o 
  -3   8   7      492.50      460.02     14.67 o 
  -2   8   7     1803.68     1766.68     24.70 o 
  -1   8   7      263.30      263.41      9.57 o 
   0   8   7      467.22      485.52     13.62 o 
   1   8   7     1084.82     1045.81     18.21 o 
   2   8   7     1128.38     1043.58     25.53 o 
   3   8   7       44.57       44.50      9.15 o 
   4   8   7     2981.89     2810.25     82.97 o 
   5   8   7        7.23      -18.52     16.50 o 
   6   8   7     2880.48     2761.96     59.72 o 
   7   8   7      143.69       87.71     23.34 o 
   8   8   7     1315.81     1245.37     43.72 o 
  -9   9   7     1628.74     1693.94     46.80 o 
  -8   9   7      115.30      111.67     20.20 o 
  -7   9   7      573.05      561.16     26.84 o 
  -6   9   7       14.12       -5.73     16.91 o 
  -5   9   7     1358.33     1307.74     34.57 o 
  -4   9   7      383.21      318.73     15.28 o 
  -3   9   7     6570.74     6324.13     70.87 o 
  -2   9   7      385.03      345.24     17.58 o 
  -1   9   7     3320.07     3065.27     57.24 o 
   0   9   7       10.85       12.22      7.91 o 
   1   9   7     2231.18     2131.42     27.71 o 
   2   9   7       85.35       84.24     12.94 o 
   3   9   7     1175.07     1134.01     38.68 o 
   4   9   7       12.30       34.71     18.64 o 
   5   9   7     1198.02     1108.83     36.69 o 
   6   9   7       58.71       62.41     20.92 o 
   7   9   7      900.59      906.86     38.47 o 
   8   9   7       75.85       79.21     47.37 o 
  -9  10   7      147.09      175.53     23.89 o 
  -8  10   7     1462.13     1392.43     47.58 o 
  -7  10   7      164.13      191.85     21.02 o 
  -6  10   7       11.36      -14.27     17.45 o 
  -5  10   7       91.32       69.19     21.16 o 
  -4  10   7      472.30      460.17     22.98 o 
  -3  10   7        5.50       13.73     11.56 o 
  -2  10   7      917.13      959.67     20.53 o 
  -1  10   7      549.17      546.69     20.74 o 
   0  10   7       73.21       92.26     14.91 o 
   1  10   7      171.12      174.86     10.38 o 
   2  10   7      459.15      437.95     18.60 o 
   3  10   7      136.85      132.27     19.58 o 
   4  10   7      424.00      419.59     24.46 o 
   5  10   7       85.51       71.30     20.87 o 
   6  10   7      180.77      201.30     24.82 o 
   7  10   7      109.36       82.01     23.97 o 
  -8  11   7      212.37      214.47     25.25 o 
  -7  11   7       16.64        1.72     35.04 o 
  -6  11   7        0.44      -14.31     17.74 o 
  -5  11   7       27.81       17.81     16.93 o 
  -4  11   7      364.49      408.65     61.24 o 
  -3  11   7       36.55       35.40     15.05 o 
  -2  11   7        2.23       22.89     12.40 o 
  -1  11   7      691.14      623.13     18.67 o 
   0  11   7      143.02      143.12     12.15 o 
   1  11   7       44.33       49.99     11.37 o 
   2  11   7      134.70      170.33     19.59 o 
   3  11   7       62.23       42.50     20.11 o 
   4  11   7       78.66       47.01     20.20 o 
   5  11   7        4.53      -18.78     19.29 o 
   6  11   7       65.24       39.22     21.77 o 
   7  11   7       23.00       18.09     23.76 o 
  -8  12   7      455.42      580.69     31.06 o 
  -7  12   7      244.36      257.39     42.66 o 
  -6  12   7        9.97        2.32     19.57 o 
  -5  12   7        0.31       13.25     20.06 o 
  -4  12   7      843.82      704.21     31.12 o 
  -3  12   7       51.26       36.75     27.04 o 
  -2  12   7     1520.56     1511.94     38.74 o 
  -1  12   7      204.13      204.43     12.97 o 
   0  12   7      110.30      118.75     12.61 o 
   1  12   7        1.38        5.87     14.31 o 
   2  12   7      722.21      714.21     26.60 o 
   3  12   7        4.32       15.50     16.76 o 
   4  12   7      413.73      413.43     27.33 o 
   5  12   7        0.85      -24.33     20.14 o 
   6  12   7       91.71       82.92     24.63 o 
  -7  13   7      545.18      578.85     31.38 o 
  -6  13   7        1.32        8.21     38.16 o 
  -5  13   7      670.46      757.69     34.17 o 
  -4  13   7       15.86      -11.35     20.18 o 
  -3  13   7     1951.82     1904.58     66.73 o 
  -2  13   7      191.28      172.05     32.23 o 
  -1  13   7     2313.20     2357.42     45.80 o 
   0  13   7       17.32       21.04     15.18 o 
   1  13   7     1216.62     1191.77     52.71 o 
   2  13   7        0.38       -5.88     15.89 o 
   3  13   7      120.11      130.58     18.94 o 
   4  13   7       41.18       39.02     22.73 o 
   5  13   7     1246.22     1288.14     62.14 o 
  -6  14   7      138.40      148.93     24.54 o 
  -5  14   7       51.49       82.79     23.51 o 
  -4  14   7      664.25      642.99     31.10 o 
  -3  14   7        0.89       20.22     30.35 o 
  -2  14   7     2436.09     2468.45     79.91 o 
  -1  14   7      502.85      482.46     26.32 o 
   0  14   7      260.43      256.44     18.81 o 
   1  14   7       29.61       64.82     16.75 o 
   2  14   7      250.46      284.27     21.57 o 
   3  14   7      276.16      207.84     21.80 o 
   4  14   7      406.43      452.79     30.25 o 
  -5  15   7      415.95      502.61     30.31 o 
  -4  15   7        3.79       25.09     22.00 o 
  -3  15   7       35.26       88.70     33.45 o 
  -2  15   7      775.74      679.93     31.12 o 
  -1  15   7      125.14      206.63     38.43 o 
   0  15   7       55.84      -20.55     34.20 o 
   1  15   7      665.23      607.99     29.30 o 
   2  15   7      259.63      255.60     22.31 o 
   3  15   7     1176.41     1131.60     35.67 o 
  -3  16   7      158.69      152.29     38.64 o 
  -2  16   7      448.30      421.76     44.96 o 
  -1  16   7       95.40      116.50     39.35 o 
   0  16   7      132.95      178.41     41.36 o 
   1  16   7       15.33      -19.38     37.26 o 
   2  16   7       74.84       64.52     20.14 o 
 -10   0   8     2002.02     2066.19     52.35 o 
  -8   0   8     3834.02     3708.15    114.43 o 
  -6   0   8     6392.12     6374.20     86.48 o 
  -4   0   8     8816.96     8613.54    132.72 o 
  -2   0   8     2242.35     2114.10     43.18 o 
   0   0   8     1839.36     1719.18     36.99 o 
   2   0   8     4214.48     4126.41     72.44 o 
   4   0   8     1596.21     1570.00     69.57 o 
   6   0   8     3374.36     3407.59     65.07 o 
   8   0   8     1906.98     1944.74     48.44 o 
 -10   1   8        4.50      -15.35     16.53 o 
  -9   1   8      153.41      174.63     30.26 o 
  -8   1   8      843.58      815.90     25.54 o 
  -7   1   8       36.85       30.33     10.28 o 
  -6   1   8      602.52      598.06     14.89 o 
  -5   1   8      528.84      498.34     13.46 o 
  -4   1   8      224.93      220.49     13.24 o 
  -3   1   8     4339.72     4205.73     49.98 o 
  -2   1   8       80.79       75.59      8.18 o 
  -1   1   8     2312.74     2221.66     41.92 o 
   0   1   8      579.94      550.75     15.13 o 
   1   1   8     2174.43     2160.48     31.16 o 
   2   1   8       83.64       98.95      9.86 o 
   3   1   8     5971.44     5720.95     67.39 o 
   4   1   8      335.39      321.94     19.19 o 
   5   1   8     1056.91      977.83     33.94 o 
   6   1   8      104.12      109.61     18.10 o 
   7   1   8      522.42      589.42     19.67 o 
   8   1   8       88.60      106.45     14.60 o 
   9   1   8      837.26      916.80     45.47 o 
 -10   2   8       71.98       46.05     35.41 o 
  -9   2   8        0.42       -3.64     15.59 o 
  -8   2   8     1328.06     1267.38     29.26 o 
  -7   2   8      298.07      313.48     13.65 o 
  -6   2   8     1249.31     1199.08     19.88 o 
  -5   2   8       22.65       24.34      7.57 o 
  -4   2   8     2478.77     2394.30     32.34 o 
  -3   2   8      181.93      195.20      9.90 o 
  -2   2   8     1054.25     1022.97     19.11 o 
  -1   2   8        6.43        6.06      7.51 o 
   0   2   8      140.42      131.27      9.71 o 
   1   2   8      267.33      260.00     13.09 o 
   2   2   8       92.23      104.77     11.40 o 
   3   2   8      103.51      117.03     10.80 o 
   4   2   8     1097.26     1065.56     22.82 o 
   5   2   8      217.66      224.82     16.70 o 
   6   2   8      600.34      567.31     22.87 o 
   7   2   8      318.97      380.06     17.20 o 
   8   2   8       98.78       36.82     16.64 o 
 -10   3   8        0.78       53.83     37.51 o 
  -9   3   8      231.33      243.80     38.47 o 
  -8   3   8      104.14       73.45     17.12 o 
  -7   3   8       42.37       36.54     10.36 o 
  -6   3   8       62.61       65.72     10.13 o 
  -5   3   8      201.62      199.32      9.82 o 
  -4   3   8       46.67       31.19      7.79 o 
  -3   3   8      433.13      454.30     12.80 o 
  -2   3   8      343.89      334.82     14.63 o 
  -1   3   8      167.71      154.17      9.91 o 
   0   3   8      650.04      614.43     16.08 o 
   1   3   8       56.15       52.55      8.85 o 
   2   3   8      102.28      129.60     10.28 o 
   3   3   8       26.83       28.27      9.84 o 
   4   3   8      248.10      228.57     16.30 o 
   5   3   8      333.76      306.80     23.20 o 
   6   3   8      114.79       78.77     15.68 o 
   7   3   8        1.77       -0.80     19.86 o 
   8   3   8       91.09      107.44     29.80 o 
 -10   4   8     1007.08     1029.75     60.82 o 
  -9   4   8        9.61       29.43     31.65 o 
  -8   4   8     1057.16     1042.34     33.29 o 
  -7   4   8       29.58       22.60     12.17 o 
  -6   4   8      601.28      613.68     20.97 o 
  -5   4   8       25.42       37.00      7.97 o 
  -4   4   8     2288.47     2232.13     27.87 o 
  -3   4   8     1128.78     1126.65     18.32 o 
  -2   4   8     2274.73     2237.91     27.17 o 
  -1   4   8        9.45        9.89      8.03 o 
   0   4   8      232.33      226.21     10.84 o 
   1   4   8       97.74       93.67      9.62 o 
   2   4   8     3373.11     3215.84     42.21 o 
   3   4   8      321.85      318.28     14.21 o 
   4   4   8     1834.12     1732.61     38.03 o 
   5   4   8     1207.13     1158.65     25.90 o 
   6   4   8     1030.98      969.26     27.33 o 
   7   4   8      221.46      199.27     22.06 o 
   8   4   8      366.75      368.85     26.35 o 
 -10   5   8       43.69       50.57     37.42 o 
  -9   5   8     1033.40     1000.87     55.47 o 
  -8   5   8        3.19       19.17     27.88 o 
  -7   5   8      887.35      919.18     23.81 o 
  -6   5   8      184.07      163.27     18.44 o 
  -5   5   8     3237.11     3309.80     42.21 o 
  -4   5   8        4.02        1.18      7.69 o 
  -3   5   8     6606.22     6542.41     65.63 o 
  -2   5   8      713.59      708.41     14.78 o 
  -1   5   8      500.72      499.69     15.34 o 
   0   5   8     2763.69     2820.11     37.72 o 
   1   5   8     1140.06     1126.99     21.67 o 
   2   5   8     1917.77     1868.54     42.56 o 
   3   5   8     3048.50     3045.19     40.76 o 
   4   5   8        0.14      -15.27     10.18 o 
   5   5   8     1013.83     1053.22     23.63 o 
   6   5   8        3.45      -17.18     21.06 o 
   7   5   8     1601.38     1579.11     44.25 o 
   8   5   8        0.28      -13.50     29.70 o 
 -10   6   8     1237.22     1318.64     65.93 o 
  -9   6   8       16.25      -19.26     31.73 o 
  -8   6   8     2031.87     2200.75     74.01 o 
  -7   6   8       18.41        9.04     26.08 o 
  -6   6   8     2286.34     2291.19     38.23 o 
  -5   6   8      216.74      202.87     11.67 o 
  -4   6   8     3407.59     3263.89     37.36 o 
  -3   6   8        2.85        6.85      7.86 o 
  -2   6   8     2330.28     2298.24     28.49 o 
  -1   6   8       27.13       32.56      7.90 o 
   0   6   8     2666.17     2574.33     35.87 o 
   1   6   8       43.29       50.18      8.57 o 
   2   6   8     3491.69     3406.32     60.73 o 
   3   6   8      160.11      146.76     11.87 o 
   4   6   8     3218.36     3205.58     55.62 o 
   5   6   8        2.81       -1.90     17.75 o 
   6   6   8      255.78      254.06     22.10 o 
   7   6   8        2.98       -8.52     18.59 o 
   8   6   8      518.44      567.50     31.55 o 
  -9   7   8     1072.78     1142.32     59.19 o 
  -8   7   8       25.98       66.27     30.18 o 
  -7   7   8      763.21      811.91     48.69 o 
  -6   7   8        0.28       10.85     11.98 o 
  -5   7   8      723.80      695.04     24.16 o 
  -4   7   8       41.63       36.88      9.99 o 
  -3   7   8      704.46      698.95     19.61 o 
  -2   7   8       16.82       17.29      8.51 o 
  -1   7   8     1341.88     1294.63     31.05 o 
   0   7   8       61.38       52.43      8.38 o 
   1   7   8     1532.94     1408.51     26.92 o 
   2   7   8        3.29       -1.28     11.19 o 
   3   7   8      664.23      668.81     18.89 o 
   4   7   8       54.41       72.36     13.30 o 
   5   7   8      139.05      143.60     21.59 o 
   6   7   8      103.02      118.35     27.00 o 
   7   7   8      322.50      334.51     54.44 o 
  -9   8   8       46.57       61.14     54.57 o 
  -8   8   8       40.58       13.38     20.03 o 
  -7   8   8      206.40      177.24     31.44 o 
  -6   8   8      105.84       88.08     27.46 o 
  -5   8   8      225.77      199.70     14.60 o 
  -4   8   8       50.55       78.25     10.75 o 
  -3   8   8       98.26       87.88     10.01 o 
  -2   8   8       43.34       35.13      8.36 o 
  -1   8   8       10.12       12.73      7.78 o 
   0   8   8      595.78      533.60     15.66 o 
   1   8   8        4.25        4.89      8.58 o 
   2   8   8       70.85       46.30     10.48 o 
   3   8   8        5.63       -3.28      9.84 o 
   4   8   8      128.99      137.38     20.35 o 
   5   8   8     1337.50     1290.09     48.58 o 
   6   8   8     1455.22     1502.17     45.18 o 
   7   8   8     1468.72     1471.99     45.73 o 
  -9   9   8      438.99      469.69     29.69 o 
  -8   9   8       20.25        2.67     20.96 o 
  -7   9   8      233.33      275.37     22.53 o 
  -6   9   8       15.31       43.33     26.58 o 
  -5   9   8      734.79      807.34     43.08 o 
  -4   9   8       68.25       52.13     13.21 o 
  -3   9   8      905.44      964.63     21.23 o 
  -2   9   8       98.48      105.17     11.34 o 
  -1   9   8       96.58      106.23      9.35 o 
   0   9   8       86.31       82.80     13.24 o 
   1   9   8      459.83      461.31     14.09 o 
   2   9   8      116.61       92.46     11.41 o 
   3   9   8       26.77       32.84     18.43 o 
   4   9   8       49.81       83.83     20.84 o 
   5   9   8      181.36      177.06     22.90 o 
   6   9   8      207.14      252.24     25.65 o 
   7   9   8      601.22      570.79     32.20 o 
  -8  10   8      424.46      495.39     54.94 o 
  -7  10   8       93.53      125.07     21.14 o 
  -6  10   8      548.25      586.40     41.99 o 
  -5  10   8       38.51       45.34     27.63 o 
  -4  10   8      758.69      827.94     43.83 o 
  -3  10   8       32.98       34.18     13.66 o 
  -2  10   8      747.58      787.43     18.27 o 
  -1  10   8       31.40       15.43     10.04 o 
   0  10   8      700.79      745.11     22.86 o 
   1  10   8        0.24       -6.92      9.44 o 
   2  10   8     1600.76     1500.31     42.40 o 
   3  10   8       23.80       -4.32     19.69 o 
   4  10   8     2101.38     1968.42     51.89 o 
   5  10   8        3.05      -12.38     21.62 o 
   6  10   8      172.34      194.60     24.60 o 
  -8  11   8      158.55      241.03     25.43 o 
  -7  11   8     1113.48     1111.35     53.46 o 
  -6  11   8      246.84      270.47     35.92 o 
  -5  11   8     2194.49     2262.70     72.42 o 
  -4  11   8       22.74        1.26     27.29 o 
  -3  11   8     1298.63     1354.55     30.32 o 
  -2  11   8       28.31       39.38     16.73 o 
  -1  11   8     1627.94     1589.90     33.03 o 
   0  11   8        0.96      -17.16     11.44 o 
   1  11   8     1011.57      974.86     26.35 o 
   2  11   8       15.28      -16.11     23.43 o 
   3  11   8      609.26      626.55     50.32 o 
   4  11   8        0.04       16.79     31.29 o 
   5  11   8     2154.09     2127.13     53.52 o 
   6  11   8       52.65       20.48     25.08 o 
  -7  12   8       91.81      139.73     23.93 o 
  -6  12   8      392.64      432.22     52.75 o 
  -5  12   8       35.29       19.05     30.27 o 
  -4  12   8      658.27      644.38     42.11 o 
  -3  12   8       22.26       32.70     17.80 o 
  -2  12   8      477.86      534.52     20.87 o 
  -1  12   8       42.95       34.06     12.43 o 
   0  12   8      650.93      665.50     20.24 o 
   1  12   8       27.34       23.85     29.76 o 
   2  12   8     2247.40     2184.19     71.73 o 
   3  12   8       21.10       16.50     20.47 o 
   4  12   8      485.61      485.45     29.98 o 
   5  12   8       15.86        4.19     23.09 o 
  -6  13   8       14.14       38.93     28.86 o 
  -5  13   8      124.71      137.26     35.04 o 
  -4  13   8       29.26       37.47     32.23 o 
  -3  13   8      129.56      143.94     22.29 o 
  -2  13   8       52.47       87.74     33.36 o 
  -1  13   8        4.13      -20.46     13.64 o 
   0  13   8       19.30       19.43     16.34 o 
   1  13   8       48.64       41.50     18.67 o 
   2  13   8       56.10       50.99     18.32 o 
   3  13   8       70.91       68.99     23.77 o 
   4  13   8       80.54       87.69     36.44 o 
  -5  14   8      177.19      181.09     38.05 o 
  -4  14   8        0.57      -48.22     32.15 o 
  -3  14   8     1238.98     1266.55     88.14 o 
  -2  14   8     1267.31     1050.92     37.24 o 
  -1  14   8     1001.52      992.29     55.34 o 
   0  14   8      143.51      130.18     23.25 o 
   1  14   8        0.34      -23.01     17.30 o 
   2  14   8        2.64      -11.19     18.75 o 
   3  14   8       82.30       81.06     23.66 o 
  -3  15   8      546.95      604.48     47.01 o 
  -2  15   8      151.61      104.49     39.68 o 
  -1  15   8     1191.65     1287.04     65.93 o 
   0  15   8        0.59      -48.56     35.00 o 
   1  15   8      769.98      710.06     29.06 o 
  -9   0   9      453.13      428.66     35.83 o 
  -7   0   9        6.73       -6.56     13.97 o 
  -5   0   9      189.40      193.85     16.71 o 
  -3   0   9     1800.10     1747.19     38.36 o 
  -1   0   9      119.27      124.79     14.43 o 
   1   0   9       22.85       41.81     14.83 o 
   3   0   9        2.05        3.40     15.45 o 
   5   0   9     1496.64     1587.43     60.11 o 
   7   0   9       15.99       -2.76     19.19 o 
 -10   1   9       66.77       63.97     25.16 o 
  -9   1   9      775.54      777.31     33.74 o 
  -8   1   9        8.36        1.53     15.89 o 
  -7   1   9      246.75      259.91     22.37 o 
  -6   1   9       74.52       74.84     10.39 o 
  -5   1   9      746.98      708.03     23.50 o 
  -4   1   9     1085.28     1081.31     21.15 o 
  -3   1   9     1269.07     1303.68     23.09 o 
  -2   1   9      113.16      105.47      9.96 o 
  -1   1   9       87.26       64.98      9.53 o 
   0   1   9      261.54      240.29     12.19 o 
   1   1   9     1412.39     1290.26     25.42 o 
   2   1   9      479.57      495.31     17.07 o 
   3   1   9     1060.37      994.63     23.11 o 
   4   1   9      455.55      449.29     16.90 o 
   5   1   9     1583.50     1670.59     36.16 o 
   6   1   9      142.22      129.08     18.90 o 
   7   1   9      786.41      848.46     25.27 o 
   8   1   9       51.89       43.18     18.42 o 
 -10   2   9      424.85      457.00     38.85 o 
  -9   2   9      165.01      180.27     20.82 o 
  -8   2   9     6261.97     6407.95    106.74 o 
  -7   2   9      595.43      634.18     25.31 o 
  -6   2   9     2324.74     2333.87     34.12 o 
  -5   2   9      102.10       87.99     10.55 o 
  -4   2   9     1805.39     1761.93     27.82 o 
  -3   2   9        0.03       -5.37      8.60 o 
  -2   2   9     2236.50     2157.82     31.39 o 
  -1   2   9      360.37      367.02     13.72 o 
   0   2   9      802.05      778.84     18.87 o 
   1   2   9        0.17       -6.14      9.72 o 
   2   2   9     1338.00     1301.68     25.05 o 
   3   2   9        1.42        0.26     10.11 o 
   4   2   9      465.83      457.74     17.79 o 
   5   2   9      143.88      106.35     13.71 o 
   6   2   9      409.29      473.32     21.42 o 
   7   2   9        2.14      -20.67     13.79 o 
   8   2   9      936.19      996.04     48.50 o 
 -10   3   9       51.21       16.95     32.53 o 
  -9   3   9     1274.19     1283.45     41.90 o 
  -8   3   9        7.98        5.38     16.26 o 
  -7   3   9     2567.32     2585.55     42.87 o 
  -6   3   9       78.62       48.38     10.90 o 
  -5   3   9     2349.80     2319.31     33.49 o 
  -4   3   9      717.92      699.50     17.74 o 
  -3   3   9     2392.33     2340.43     33.11 o 
  -2   3   9        0.25        0.53      9.01 o 
  -1   3   9     2971.13     2904.10     39.10 o 
   0   3   9      324.77      293.57     13.01 o 
   1   3   9     5208.48     5035.62     61.18 o 
   2   3   9        6.95      -14.44      9.63 o 
   3   3   9     3561.17     3503.33     46.93 o 
   4   3   9       85.61       79.34     12.63 o 
   5   3   9     1399.47     1433.78     38.80 o 
   6   3   9       54.79       48.37     22.14 o 
   7   3   9     2071.19     2280.90     45.29 o 
  -9   4   9      177.51      202.10     24.29 o 
  -8   4   9      280.30      272.08     18.26 o 
  -7   4   9      307.61      317.45     30.43 o 
  -6   4   9      541.26      550.63     19.35 o 
  -5   4   9       24.57        8.50      9.59 o 
  -4   4   9     1241.51     1238.56     22.81 o 
  -3   4   9      508.84      493.41     17.98 o 
  -2   4   9      445.13      466.56     15.10 o 
  -1   4   9     1023.24      928.00     20.88 o 
   0   4   9     5096.32     4841.13     58.73 o 
   1   4   9      367.69      369.19     25.18 o 
   2   4   9     1262.39     1189.11     24.56 o 
   3   4   9       40.87       30.56     11.12 o 
   4   4   9      298.15      300.73     18.77 o 
   5   4   9      638.94      626.31     20.08 o 
   6   4   9     1411.87     1435.44     43.48 o 
   7   4   9        2.04      -15.69     34.54 o 
  -9   5   9       52.77       65.96     31.48 o 
  -8   5   9      772.05      777.94     33.05 o 
  -7   5   9       85.12       91.44     12.73 o 
  -6   5   9       78.01       56.14     12.73 o 
  -5   5   9      271.17      281.89     14.51 o 
  -4   5   9     1786.64     1764.21     28.48 o 
  -3   5   9      162.57      188.28     11.42 o 
  -2   5   9      940.35      926.49     20.54 o 
  -1   5   9      147.00      134.59     11.38 o 
   0   5   9     1053.45     1011.88     21.62 o 
   1   5   9        5.76        8.97      9.87 o 
   2   5   9       45.07       48.25     10.84 o 
   3   5   9      962.07      934.40     27.86 o 
   4   5   9       62.25       49.54     11.92 o 
   5   5   9       47.20       54.42     13.14 o 
   6   5   9       57.55       54.67     21.16 o 
   7   5   9       31.78       -2.44     21.85 o 
  -9   6   9      285.38      362.31     41.65 o 
  -8   6   9      153.54      131.53     33.49 o 
  -7   6   9        4.72       -4.36     18.76 o 
  -6   6   9      111.59      104.44     13.67 o 
  -5   6   9        0.07       10.79     11.88 o 
  -4   6   9        4.48       13.79      9.87 o 
  -3   6   9       64.73       52.32     10.34 o 
  -2   6   9       23.57       32.46      9.85 o 
  -1   6   9      799.15      772.24     20.68 o 
   0   6   9      231.01      240.90     16.42 o 
   1   6   9      295.65      325.28     14.70 o 
   2   6   9      264.56      264.38     15.27 o 
   3   6   9      420.57      402.48     16.22 o 
   4   6   9       14.54        4.33     12.19 o 
   5   6   9        2.86       -5.82     20.30 o 
   6   6   9       15.24      -22.28     21.24 o 
   7   6   9      207.62      244.37     27.05 o 
  -9   7   9      314.62      418.74     43.33 o 
  -8   7   9       43.93       30.18     31.94 o 
  -7   7   9     1022.23      996.14     51.36 o 
  -6   7   9        1.74      -16.69     11.13 o 
  -5   7   9      669.55      731.22     25.49 o 
  -4   7   9      373.63      352.64     26.79 o 
  -3   7   9     1530.76     1508.39     26.55 o 
  -2   7   9       89.78       88.75     11.45 o 
  -1   7   9     1417.69     1386.76     25.87 o 
   0   7   9      401.62      390.76     13.76 o 
   1   7   9      520.04      496.07     20.02 o 
   2   7   9      190.26      199.98     13.73 o 
   3   7   9      956.97      969.81     34.75 o 
   4   7   9        3.18      -20.35     19.65 o 
   5   7   9     1576.53     1537.79     44.66 o 
   6   7   9        0.67       13.03     22.42 o 
   7   7   9      413.03      373.34     46.84 o 
  -8   8   9      326.57      358.21     39.56 o 
  -7   8   9       33.80       54.63     30.68 o 
  -6   8   9     1020.49     1018.00     35.18 o 
  -5   8   9        7.16       12.04     13.08 o 
  -4   8   9     1797.41     1855.65     35.18 o 
  -3   8   9      421.65      429.82     17.21 o 
  -2   8   9     1190.34     1225.61     22.02 o 
  -1   8   9       59.99       68.13     10.58 o 
   0   8   9     2706.72     2698.41     34.89 o 
   1   8   9      133.06      115.86     15.99 o 
   2   8   9     3050.58     2946.19     41.40 o 
   3   8   9      125.07       97.58     15.00 o 
   4   8   9     1030.40     1041.39     37.99 o 
   5   8   9       22.81       44.73     22.44 o 
   6   8   9     1203.40     1201.91     42.18 o 
  -8   9   9      199.80      246.61     38.47 o 
  -7   9   9     1159.31     1239.44     59.90 o 
  -6   9   9      314.72      292.45     34.58 o 
  -5   9   9     2350.44     2349.42     85.29 o 
  -4   9   9       10.26        2.50     12.99 o 
  -3   9   9      746.44      752.66     24.74 o 
  -2   9   9       10.62       26.00     10.33 o 
  -1   9   9      719.16      703.57     20.41 o 
   0   9   9      888.45      866.08     26.34 o 
   1   9   9     2610.37     2521.51     37.63 o 
   2   9   9       97.25       79.32     12.34 o 
   3   9   9      969.33      972.90     36.05 o 
   4   9   9        0.46      -14.51     20.26 o 
   5   9   9       35.98       26.54     30.98 o 
   6   9   9       43.50       24.31     22.04 o 
  -7  10   9        1.38       -0.08     34.24 o 
  -6  10   9      331.98      356.24     37.26 o 
  -5  10   9       41.55       11.05     18.55 o 
  -4  10   9      236.23      260.59     31.10 o 
  -3  10   9      105.07      117.16     15.72 o 
  -2  10   9      723.40      687.75     20.71 o 
  -1  10   9      293.89      286.49     14.89 o 
   0  10   9      124.83      133.76     16.45 o 
   1  10   9       18.82       14.35     12.11 o 
   2  10   9      427.92      445.90     27.13 o 
   3  10   9      576.17      601.82     30.54 o 
   4  10   9      408.35      360.48     27.62 o 
   5  10   9       31.98       46.99     21.78 o 
  -7  11   9        0.68       26.50     34.28 o 
  -6  11   9       50.65      120.18     35.50 o 
  -5  11   9       21.78       14.35     20.82 o 
  -4  11   9        0.23       -9.42     19.17 o 
  -3  11   9        2.16        0.44     14.71 o 
  -2  11   9        0.57       -2.09     16.12 o 
  -1  11   9       23.20        8.03     15.89 o 
   0  11   9       38.62       25.49     14.42 o 
   1  11   9        4.35       -2.68     20.26 o 
   2  11   9       91.07       89.50     22.27 o 
   3  11   9       75.84       76.06     22.70 o 
   4  11   9      102.59      124.22     24.66 o 
  -6  12   9      113.27      143.79     35.71 o 
  -5  12   9        5.20       13.17     22.36 o 
  -4  12   9      116.48      145.04     22.75 o 
  -3  12   9       68.47       70.03     26.21 o 
  -2  12   9      580.78      578.37     49.08 o 
  -1  12   9       63.29       60.61     18.03 o 
   0  12   9      360.11      372.23     19.22 o 
   1  12   9       12.13       23.76     23.17 o 
   2  12   9      377.98      408.45     35.58 o 
   3  12   9       85.50       76.33     23.72 o 
   4  12   9       32.57       16.44     22.32 o 
  -5  13   9     1103.90     1151.43     53.50 o 
  -4  13   9       29.61       16.93     21.11 o 
  -3  13   9      350.16      362.48     35.41 o 
  -2  13   9      229.45       63.63     15.66 o 
  -1  13   9      206.42      193.66     21.66 o 
   0  13   9        5.94      -28.28     20.99 o 
   1  13   9      898.51      920.09     72.48 o 
   2  13   9        4.24       30.51     23.49 o 
   3  13   9      199.25      200.23     26.64 o 
  -3  14   9       27.58        7.54     28.97 o 
  -2  14   9      396.14      334.85     33.03 o 
   0  14   9      342.24      323.26     37.55 o 
   1  14   9       14.50       17.56     23.22 o 
  -8   0  10      695.00      719.60     45.08 o 
  -6   0  10     1362.09     1398.04     37.44 o 
  -4   0  10     4163.29     3946.02    111.69 o 
  -2   0  10     3695.87     3653.13     67.33 o 
   0   0  10     7389.35     7387.86    140.61 o 
   2   0  10      273.04      230.28     20.05 o 
   4   0  10       36.57       43.06     18.67 o 
   6   0  10     1337.53     1463.68     45.34 o 
  -9   1  10     1366.78     1490.50     43.29 o 
  -8   1  10       31.67       41.72     17.65 o 
  -7   1  10      963.51      966.31     24.41 o 
  -6   1  10       14.70        5.63     11.08 o 
  -5   1  10      479.15      475.50     17.07 o 
  -4   1  10       28.63       26.76     10.18 o 
  -3   1  10      407.26      413.60     15.35 o 
  -2   1  10        0.18      -10.99      9.62 o 
  -1   1  10     2373.71     2325.53     34.89 o 
   0   1  10        2.00        0.77     10.67 o 
   1   1  10     4745.93     4689.14     59.19 o 
   2   1  10      170.25      178.53     13.62 o 
   3   1  10     2143.48     2133.06     35.28 o 
   4   1  10       19.35      -18.58     12.39 o 
   5   1  10     1145.09     1174.94     32.30 o 
   6   1  10        5.64        2.65     16.67 o 
   7   1  10     1295.06     1377.66     32.09 o 
  -9   2  10      183.87      193.27     22.58 o 
  -8   2  10      668.54      667.19     29.27 o 
  -7   2  10       37.36       39.19     14.01 o 
  -6   2  10      107.18      108.35     12.33 o 
  -5   2  10      394.63      400.03     15.25 o 
  -4   2  10     1082.26     1087.86     22.59 o 
  -3   2  10      325.63      328.17     14.31 o 
  -2   2  10      401.07      354.38     17.06 o 
  -1   2  10      580.25      576.92     18.35 o 
   0   2  10      165.45      181.55     13.85 o 
   1   2  10     1166.11     1191.89     25.19 o 
   2   2  10       25.85       15.70     13.66 o 
   3   2  10        3.87        7.44     11.98 o 
   4   2  10      122.47      108.66     15.95 o 
   5   2  10       29.46       43.18     14.63 o 
   6   2  10      258.32      246.70     20.78 o 
   7   2  10       58.06       59.81     19.31 o 
  -9   3  10      181.50      238.28     36.21 o 
  -8   3  10        7.38        1.33     14.46 o 
  -7   3  10       73.92       65.16     14.34 o 
  -6   3  10      158.56      153.41     14.70 o 
  -5   3  10        3.26        7.30     10.59 o 
  -4   3  10      302.23      295.52     13.78 o 
  -3   3  10       23.13       29.46     10.95 o 
  -2   3  10       28.54       41.84     10.36 o 
  -1   3  10      195.71      182.09     12.61 o 
   0   3  10      224.58      216.05     13.46 o 
   1   3  10      162.76      156.95     13.00 o 
   2   3  10       74.29       82.77     12.49 o 
   3   3  10      270.09      263.99     15.26 o 
   4   3  10       51.28       45.56     13.48 o 
   5   3  10       54.07       32.75      8.62 o 
   6   3  10      166.68      190.19     20.83 o 
  -9   4  10        1.98      -37.97     26.75 o 
  -8   4  10       13.09        3.78     18.29 o 
  -7   4  10      992.55     1016.15     26.63 o 
  -6   4  10       35.47       37.75     12.76 o 
  -5   4  10       12.39       26.41     10.96 o 
  -4   4  10      725.23      774.11     20.59 o 
  -3   4  10      330.92      313.52     14.26 o 
  -2   4  10      663.22      695.05     19.39 o 
  -1   4  10      156.73      141.10     12.43 o 
   0   4  10     1490.98     1525.27     28.03 o 
   1   4  10       80.02       81.33     12.46 o 
   2   4  10      720.21      716.54     21.80 o 
   3   4  10        2.25        2.09     12.24 o 
   4   4  10      302.02      288.39     20.01 o 
   5   4  10      342.06      364.74     18.50 o 
   6   4  10      272.92      256.37     26.66 o 
  -8   5  10      915.80      925.31     49.90 o 
  -7   5  10     1965.95     1988.07     38.08 o 
  -6   5  10      420.59      458.08     19.72 o 
  -5   5  10     2740.51     2671.49     50.32 o 
  -4   5  10       55.86       65.07     12.07 o 
  -3   5  10     1773.53     1763.79     29.66 o 
  -2   5  10      114.45      106.97     12.14 o 
  -1   5  10     1017.16     1015.97     23.34 o 
   0   5  10       40.32       54.56     11.72 o 
   1   5  10     2050.86     1955.71     32.62 o 
   2   5  10      575.87      532.51     26.94 o 
   3   5  10     1010.38      979.97     29.96 o 
   4   5  10      177.00      197.06     15.64 o 
   5   5  10     1090.34     1089.96     31.10 o 
   6   5  10       12.63        8.97     21.57 o 
  -8   6  10     3211.68     3446.55     99.34 o 
  -7   6  10       27.01       -6.74     26.67 o 
  -6   6  10      686.01      776.08     50.17 o 
  -5   6  10      234.38      230.61     16.62 o 
  -4   6  10     1112.67     1197.25     25.08 o 
  -3   6  10      102.80      100.23     12.27 o 
  -2   6  10     2368.32     2356.37     35.88 o 
  -1   6  10      201.51      217.45     14.04 o 
   0   6  10     1346.79     1280.22     30.70 o 
   1   6  10      156.49      159.97     22.89 o 
   2   6  10     1030.36     1052.83     44.19 o 
   3   6  10       13.15        6.67     12.50 o 
   4   6  10      370.00      393.31     17.83 o 
   5   6  10       32.49       39.11     22.72 o 
   6   6  10     1207.14     1310.10     43.98 o 
  -8   7  10      139.83      153.00     32.99 o 
  -7   7  10      288.35      277.75     33.82 o 
  -6   7  10       81.34      111.54     16.09 o 
  -5   7  10      377.50      385.06     18.76 o 
  -4   7  10       10.04        5.06     11.37 o 
  -3   7  10      374.69      394.50     18.78 o 
  -2   7  10      144.60      122.20     12.82 o 
  -1   7  10      519.32      531.88     18.47 o 
   0   7  10       78.82       67.79     11.69 o 
   1   7  10      271.86      290.86     14.06 o 
   2   7  10        2.91      -15.58     10.64 o 
   3   7  10      982.84      929.55     24.50 o 
   4   7  10      193.51      204.42     42.30 o 
   5   7  10      461.49      430.78     29.55 o 
  -7   8  10       52.99       46.76     29.64 o 
  -6   8  10       21.07       63.67     29.89 o 
  -5   8  10       33.85       51.65     14.83 o 
  -4   8  10      192.62      190.10     17.66 o 
  -3   8  10       38.53       33.60     12.62 o 
  -2   8  10       83.36       53.87     11.21 o 
  -1   8  10       43.67       54.15     11.59 o 
   0   8  10        2.15       -6.11     11.05 o 
   1   8  10       25.62       19.77     13.20 o 
   2   8  10       80.77      102.21     14.00 o 
   3   8  10       28.96        0.19     19.88 o 
   4   8  10       86.30      105.73     22.57 o 
   5   8  10       39.20       11.80     25.20 o 
  -7   9  10      119.58      165.81     32.78 o 
  -6   9  10       71.66       45.59     28.09 o 
  -5   9  10      252.09      301.15     35.71 o 
  -4   9  10       81.62      100.37     16.09 o 
  -3   9  10       80.41       89.46     14.99 o 
  -2   9  10       61.41       72.07     11.97 o 
  -1   9  10       52.14       54.65     11.75 o 
   0   9  10      162.33      174.03     16.92 o 
   1   9  10       44.91       30.33     12.85 o 
   2   9  10       74.94       62.09     16.61 o 
   3   9  10       26.50       53.09     22.79 o 
   4   9  10        1.89      -14.77     20.98 o 
  -6  10  10      771.74      759.91     51.32 o 
  -5  10  10        7.35        0.17     29.39 o 
  -4  10  10      387.41      477.89     38.35 o 
  -3  10  10        8.16        1.57     15.20 o 
  -2  10  10      823.28      830.68     27.24 o 
  -1  10  10       78.79       66.88     13.25 o 
   0  10  10      540.26      553.39     49.89 o 
   1  10  10      225.68      230.33     15.86 o 
   2  10  10      503.36      561.26     31.05 o 
   3  10  10        0.48      -31.02     20.68 o 
   4  10  10      188.60      199.36     25.87 o 
  -5  11  10      627.17      743.46     46.88 o 
  -4  11  10       38.34        9.00     29.43 o 
  -3  11  10     1461.28     1620.69     36.15 o 
  -2  11  10        0.18      -21.54     18.65 o 
  -1  11  10      525.65      570.09     23.07 o 
   0  11  10       98.94       99.08     23.53 o 
   1  11  10      335.82      343.48     27.34 o 
   2  11  10        0.97       21.85     22.53 o 
   3  11  10     1229.93     1275.97     46.06 o 
  -4  12  10      367.84      355.07     36.13 o 
  -3  12  10       59.84       81.80     30.48 o 
  -2  12  10      888.48      994.71     54.06 o 
  -1  12  10       19.80       -6.04     12.08 o 
   0  12  10      988.12     1000.27     40.64 o 
   1  12  10      152.16      115.72     25.78 o 
   2  12  10      789.47      741.04     63.76 o 
  -1  13  10      372.15      288.22     38.14 o 
  -7   0  11       55.18       51.50     19.76 o 
  -5   0  11        2.03        6.76     16.92 o 
  -3   0  11        2.34       21.59     16.76 o 
  -1   0  11     1519.66     1568.61     95.13 o 
   1   0  11        7.46        4.34     38.74 o 
   3   0  11       25.79       12.13     29.05 o 
   5   0  11      235.31      256.86     40.90 o 
  -8   1  11       29.10       35.65     19.80 o 
  -7   1  11       94.71      111.60     14.11 o 
  -6   1  11        0.72        7.05     11.96 o 
  -5   1  11     1072.83     1099.10     24.65 o 
  -4   1  11      287.32      287.57     15.26 o 
  -3   1  11      122.36      128.96     13.16 o 
  -2   1  11        0.18      -13.26     11.23 o 
  -1   1  11      735.28      702.25     23.73 o 
   0   1  11        3.69       -7.32     11.35 o 
   1   1  11        9.86       14.93     12.88 o 
   2   1  11      144.78      162.05     20.84 o 
   3   1  11      533.78      554.76     20.77 o 
   4   1  11      122.89      128.34     29.73 o 
   5   1  11       24.16       -2.50     17.37 o 
  -8   2  11      310.56      312.40     20.29 o 
  -7   2  11        5.52      -13.63     14.66 o 
  -6   2  11     1013.30     1069.35     24.95 o 
  -5   2  11      115.70       92.99     12.80 o 
  -4   2  11     4544.49     4487.87     57.34 o 
  -3   2  11       52.50       62.84     11.82 o 
  -2   2  11     2193.13     2185.41     34.75 o 
  -1   2  11      181.59      182.86     14.16 o 
   0   2  11     1036.32     1027.70     24.97 o 
   1   2  11        8.36      -12.03     12.36 o 
   2   2  11     1169.51     1223.64     27.68 o 
   3   2  11      139.86      113.43     15.33 o 
   4   2  11     3470.82     3570.31     51.44 o 
   5   2  11       15.09       -1.15     15.13 o 
  -8   3  11       42.49       41.91     16.33 o 
  -7   3  11      754.43      796.15     26.67 o 
  -6   3  11       21.04       16.88     16.81 o 
  -5   3  11     1481.49     1449.97     28.11 o 
  -4   3  11      243.08      260.44     15.19 o 
  -3   3  11      614.23      587.77     20.59 o 
  -2   3  11      267.46      242.24     14.75 o 
  -1   3  11     1346.94     1427.43     27.74 o 
   0   3  11       54.40       50.64     13.18 o 
   1   3  11     1339.10     1389.23     50.49 o 
   2   3  11       17.82       10.16     13.20 o 
   3   3  11      836.45      882.90     24.99 o 
   4   3  11       26.79       17.16     14.72 o 
   5   3  11      542.70      610.47     30.65 o 
  -8   4  11      448.88      473.41     22.34 o 
  -7   4  11        0.68       14.52     14.85 o 
  -6   4  11      463.42      560.05     19.53 o 
  -5   4  11      150.58      150.15     13.72 o 
  -4   4  11     2338.04     2437.38     49.66 o 
  -3   4  11       39.91       41.08     11.92 o 
  -2   4  11      910.22      882.55     22.86 o 
  -1   4  11       71.08       76.90     13.16 o 
   0   4  11     1094.06     1051.93     39.61 o 
   1   4  11       40.78       33.89     13.57 o 
   2   4  11     1030.36      999.82     25.83 o 
   3   4  11       15.97       -2.61     13.45 o 
   4   4  11      246.81      299.80     18.82 o 
   5   4  11        2.56      -13.49     22.50 o 
  -7   5  11        2.55        7.45     15.28 o 
  -6   5  11        0.56       -3.14     13.86 o 
  -5   5  11       15.33        2.71     13.07 o 
  -4   5  11        3.18      -12.93     12.16 o 
  -3   5  11       35.57       38.42     12.81 o 
  -2   5  11       26.55       12.31     13.02 o 
  -1   5  11      634.82      619.99     21.06 o 
   0   5  11      194.23      214.62     15.43 o 
   1   5  11       95.39       84.93     14.44 o 
   2   5  11        7.88       -5.21     12.95 o 
   3   5  11      143.42      123.92     16.51 o 
   4   5  11       22.86       12.18     11.86 o 
   5   5  11      166.05      127.54     26.18 o 
  -7   6  11        9.98       36.59     30.01 o 
  -6   6  11      158.37      177.66     17.51 o 
  -5   6  11       18.32       -3.85     12.58 o 
  -4   6  11      131.55      169.93     14.33 o 
  -3   6  11       32.29       27.04     12.69 o 
  -2   6  11      118.07      134.02     16.39 o 
  -1   6  11      182.76      212.25     16.28 o 
   0   6  11      232.84      252.63     15.73 o 
   1   6  11       63.79       53.24     14.30 o 
   2   6  11       30.92       35.62     13.07 o 
   3   6  11       28.97       11.18     11.21 o 
   4   6  11      267.24      310.66     21.38 o 
  -6   7  11       37.43       39.36     15.79 o 
  -5   7  11      591.01      621.73     24.72 o 
  -4   7  11      102.77       92.97     14.30 o 
  -3   7  11      466.31      514.66     30.97 o 
  -2   7  11        2.59      -17.02     12.47 o 
  -1   7  11      247.62      280.96     16.60 o 
   0   7  11        6.33       -4.23     12.58 o 
   1   7  11      289.76      267.43     15.04 o 
   2   7  11       68.21       39.96     22.97 o 
   3   7  11      318.41      326.04     18.82 o 
   4   7  11        8.26      -16.26     22.73 o 
  -6   8  11     1011.48     1163.04     56.01 o 
  -5   8  11      187.17      158.51     18.32 o 
  -4   8  11     2688.09     2827.19     49.19 o 
  -3   8  11      528.16      536.46     20.28 o 
  -2   8  11     1566.85     1598.98     27.89 o 
  -1   8  11       26.21       29.04     12.33 o 
   0   8  11      920.83      911.65     27.49 o 
   1   8  11       61.30       61.44     15.24 o 
   2   8  11     2277.31     2396.22     69.82 o 
   3   8  11       24.54       50.35     25.18 o 
  -5   9  11      180.55      218.14     33.91 o 
  -4   9  11       52.47       49.08     16.47 o 
  -3   9  11      740.85      879.72     32.28 o 
  -2   9  11      353.00      371.36     16.71 o 
  -1   9  11      572.52      601.31     27.02 o 
   0   9  11       27.09       31.85     13.17 o 
   1   9  11      972.03      999.55     32.47 o 
   2   9  11        0.36      -23.90     23.08 o 
   3   9  11      312.89      339.33     30.62 o 
  -4  10  11       69.04       46.55     28.01 o 
  -3  10  11       16.69        5.30     17.02 o 
  -2  10  11      649.52      628.92     25.98 o 
  -1  10  11      123.22      130.04     14.33 o 
   0  10  11      324.47      285.43     33.70 o 
   1  10  11       64.86       59.44     17.79 o 
  -2  11  11      130.49      155.25     21.97 o 
  -1  11  11      299.30      323.45     25.20 o 
   0  11  11        6.27       16.15     14.41 o 
  -6   0  12      763.63      903.12     68.44 o 
  -4   0  12     1371.44     1467.90     41.54 o 
  -2   0  12      741.51      757.77     38.07 o 
   0   0  12     3631.78     3682.80     74.55 o 
   2   0  12     1084.56     1081.11     39.46 o 
   4   0  12      220.79      217.86     27.63 o 
  -7   1  12     1358.88     1465.06     34.65 o 
  -6   1  12      408.77      393.69     18.49 o 
  -5   1  12      705.76      756.37     35.98 o 
  -4   1  12       43.50       16.81     13.23 o 
  -3   1  12      377.98      437.86     18.27 o 
  -2   1  12       29.09       12.82     12.58 o 
  -1   1  12     2030.05     2079.35     35.81 o 
   0   1  12      180.22      182.23     15.86 o 
   1   1  12      719.12      741.52     23.66 o 
   2   1  12      175.33      147.07     17.55 o 
   3   1  12     1135.07     1242.39     30.78 o 
   4   1  12        5.33       -2.57     18.19 o 
  -6   2  12       91.04       79.25     14.79 o 
  -5   2  12       76.26       84.16     14.39 o 
  -4   2  12      604.69      598.44     20.47 o 
  -3   2  12      408.72      465.38     19.02 o 
  -2   2  12       14.61        4.69     13.64 o 
  -1   2  12      467.86      500.82     27.61 o 
   0   2  12       69.70       64.59     14.95 o 
   1   2  12      713.30      651.87     24.95 o 
   2   2  12       76.83       67.26     14.88 o 
   3   2  12       69.49       73.47     16.46 o 
   4   2  12       65.14       65.18     17.07 o 
  -6   3  12       23.52       19.34     15.53 o 
  -5   3  12        0.96       -1.30     13.86 o 
  -4   3  12       47.00       43.30     16.04 o 
  -3   3  12      178.97      174.11     15.35 o 
  -2   3  12        3.37       -1.69     12.96 o 
  -1   3  12      373.10      370.42     18.42 o 
   0   3  12        0.79       -8.88     13.44 o 
   1   3  12      145.24      157.53     16.41 o 
   2   3  12      740.54      818.70     25.57 o 
   3   3  12        8.13       18.04     15.61 o 
  -6   4  12      620.61      724.46     23.17 o 
  -5   4  12      223.22      235.25     26.30 o 
  -4   4  12      129.29      155.51     15.42 o 
  -3   4  12        5.07       10.57     13.53 o 
  -2   4  12       32.31       56.70     14.36 o 
  -1   4  12      453.99      472.67     19.49 o 
   0   4  12      440.52      441.16     19.68 o 
   1   4  12       62.09       36.07     15.44 o 
   2   4  12      909.28      979.88     27.29 o 
   3   4  12        1.99      -21.15     14.10 o 
  -6   5  12      286.76      247.37     20.10 o 
  -5   5  12     1427.04     1476.10     33.27 o 
  -4   5  12       59.52       45.22     14.50 o 
  -3   5  12      859.23      917.64     25.03 o 
  -2   5  12       42.52       37.03     14.13 o 
  -1   5  12      554.14      553.77     21.21 o 
   0   5  12       62.78       73.80     15.37 o 
   1   5  12     1261.08     1318.96     46.60 o 
   2   5  12      131.43      122.96     16.73 o 
   3   5  12      492.61      528.50     21.88 o 
  -5   6  12       95.80       73.55     15.31 o 
  -4   6  12      661.32      731.17     23.92 o 
  -3   6  12       45.71       28.15     14.81 o 
  -2   6  12      817.18      863.29     25.04 o 
  -1   6  12        2.74        8.42     13.71 o 
   0   6  12      577.26      586.31     24.48 o 
   1   6  12       40.40       39.38     13.84 o 
   2   6  12      870.79      908.84     28.48 o 
  -4   7  12       70.88       86.43     16.78 o 
  -3   7  12       93.35       76.82     15.58 o 
  -2   7  12       78.34      107.11     15.33 o 
  -1   7  12      302.29      319.84     19.08 o 
   0   7  12       54.22       56.92     13.66 o 
   1   7  12      647.35      724.47     21.90 o 
   2   7  12       16.82       32.84     16.38 o 
  -3   8  12        6.12       -7.77     15.37 o 
  -2   8  12      150.65      148.85     15.27 o 
  -1   8  12      251.77      320.79     16.90 o 
   0   8  12       67.20       45.57     14.38 o 
   1   8  12      138.67      156.86     19.17 o 
  -3   0  13        0.18      -31.03     21.40 o 
  -1   0  13      475.68      457.15     29.94 o 
   1   0  13       21.95       32.02     28.28 o 
  -4   1  13      121.33       89.11     15.78 o 
  -3   1  13      395.35      389.11     19.84 o 
  -2   1  13        9.21        0.46     14.95 o 
  -1   1  13      481.33      544.58     30.54 o 
   0   1  13       34.34       57.79     20.97 o 
   1   1  13      242.73      283.40     19.60 o 
  -4   2  13      108.67      115.75     16.84 o 
  -3   2  13       48.68       12.13     15.34 o 
  -2   2  13      122.49      116.15     16.18 o 
  -1   2  13       56.40       51.16     16.07 o 
   0   2  13      400.73      427.79     21.41 o 
   1   2  13       47.33       30.66     16.94 o 
  -4   3  13       90.19       97.05     16.08 o 
  -3   3  13     1089.20     1211.67     30.16 o 
  -2   3  13      254.22      276.71     18.81 o 
  -1   3  13     3321.94     3503.15     52.65 o 
   0   3  13      120.84       94.68     21.28 o 
   1   3  13      568.09      628.21     62.00 o 
  -3   4  13        0.69        2.92     16.13 o 
  -2   4  13      199.73      169.26     18.01 o 
  -1   4  13      233.54      264.01     19.13 o 
   0   4  13     1330.21     1424.48     32.99 o 
  -2   5  13        2.29        8.29     16.71 o 
  -1   5  13        4.84      -24.35     16.23 o 
                                                 
